# Supplementary material for: Circulating small non-coding RNAs associated with age, sex, smoking, body mass and physical activity
Source: Sci Rep. 2018 Dec 5;8:17650. doi: 10.1038/s41598-018-35974-4 (PMC6281647; doi:10.1038/s41598-018-35974-4)
Supplement: Supplementary file 2 — Supplementary file 1 [file 41598_2018_35974_MOESM2_ESM.xlsx]

## Sheet: Table S1 Nu RNAs assosiated
Number of sncRNAs associated with P values < 0.05. ** analyses with continous variables
	sncRNA analysed	age	age %	age**	age** %	BDg	BDg %	body mass	body mass %	body size + age	body size + age %	body mass** +age	body mass** +age %	sex	sex %	sex + age	sex + age %	PA	PA %	PA + age	PA + age %	smoking	smoking %	smoking + age	smoking + age %
isomiR	3376	312	9.24171	541	16.0249	241	7.13863	139	4.1173	74	2.19194	144	4.2654	37	1.09597	70	2.07346	3	0.0888626	83	2.45853	126	3.73223	153	4.53199
tRFs	3779	17	0.449854	388	10.2673	6	0.158772	0	0	73	1.93173	9	0.238158	3	0.0793861	90	2.38158	0	0	31	0.820323	0	0	1	0.026462
lncRNA	2974	232	7.80094	602	20.2421	7	0.235373	48	1.61399	146	4.90921	101	3.3961	83	2.79085	218	7.3302	15	0.504371	95	3.19435	9	0.302623	112	3.76597
miRNA	378	64	16.9312	76	20.1058	5	1.32275	0	0	1	0.26455	5	1.32275	5	1.32275	19	5.02646	0	0	1	0.26455	1	0.26455	4	1.0582
mRNA fragments	15217	428	2.81264	5320	34.9609	0	0	23	0.151147	927	6.09187	566	3.71952	22	0.144575	1048	6.88703	4	0.0262864	527	3.46323	0	0	433	2.8455
piRNA	582	138	23.7113	212	36.4261	13	2.23368	107	18.3849	70	12.0275	229	39.3471	11	1.89003	134	23.0241	2	0.343643	7	1.20275	0	0	16	2.74914
snoRNA	59	8	13.5593	6	10.1695	1	1.69492	6	10.1695	10	16.9492	14	23.7288	6	10.1695	12	20.339	0	0	8	13.5593	1	1.69492	12	20.339
snRNA	196	99	50.5102	108	55.102	1	0.510204	46	23.4694	41	20.9184	91	46.4286	24	12.2449	27	13.7755	0	0	6	3.06122	63	32.1429	65	33.1633
tRNA	486	3	0.617284	80	16.4609	0	0	0	0	71	14.6091	135	27.7778	2	0.411523	19	3.90947	1	0.205761	11	2.26337	0	0	5	1.02881
Total	27047	1301	4.81015	7333	27.1121	274	1.01305	369	1.36429	1413	5.22424	1294	4.78426	193	0.713573	1637	6.05243	25	0.0924317	769	2.8432	200	0.739454	801	2.96151
Number of sncRNAs associated with P values < 0.001
		age	age %	age**	age** %	BDg	BDg %	body mass	body mass %	body size + age	body size + age %	body mass** + age	body mass** +age %	sex	sex %	sex + age	sex + age %	PA	PA %	PA + age	PA + age %	smoking	smoking %	smoking + age	smoking + age %
isomiRs	3376	26	0.770142	117	3.46564	3	0.0888626	7	0.207346	26	0.770142	30	0.888626	4	0.118483	21	0.622038	0	0	17	0.503555	2	0.0592417	18	0.533175
tRF	3779	1	0.026462	157	4.15454	0	0	0	0	28	0.740937	3	0.0793861	0	0	27	0.714475	0	0	10	0.26462	0	0	0	0
lncRNA	2974	30	1.00874	69	2.32011	0	0	5	0.168124	43	1.44586	25	0.840619	3	0.100874	53	1.78211	0	0	24	0.806994	0	0	31	1.04237
miRNA	378	11	2.91005	26	6.87831	0	0	0	0	0	0	0	0	0	0	11	2.91005	0	0	0	0	1	0.26455	2	0.529101
mRNA fragments	15217	428	2.81264	807	5.30328	0	0	23	0.151147	257	1.6889	137	0.900309	22	0.144575	265	1.74147	4	0.0262864	144	0.94631	0	0	108	0.709733
piRNA	582	6	1.03093	29	4.98282	0	0	3	0.515464	24	4.12371	54	9.27835	1	0.171821	59	10.1375	0	0	7	1.20275	0	0	3	0.515464
snoRNA	59	1	1.69492	59	100	0	0	1	1.69492	1	1.69492	1	1.69492	1	1.69492	4	6.77966	0	0	0	0	0	0	5	8.47458
snRNA	196	48	24.4898	32	16.3265	0	0	5	2.55102	5	2.55102	23	11.7347	0	0	1	0.510204	0	0	1	0.510204	8	4.08163	12	6.12245
tRNA	486	3	0.617284	15	3.08642	0	0	0	0	27	5.55556	39	8.02469	2	0.411523	6	1.23457	1	0.205761	5	1.02881	0	0	3	0.617284
Total	27251	554	2.03295	1311	4.81083	3	0.0110088	44	0.161462	411	1.5082	312	1.14491	33	0.121096	447	1.64031	5	0.018348	208	0.763275	11	0.0403655	182	0.667865

## Sheet: Table S2 Associations 0.001
RNA	baseMean	log2FoldChange	lfcSE	stat	pvalue	padj	type	trait
CGGGTGCGGGGGTGGGCG	59.6144	1.70654	0.265592	6.42543	1.31496e-10	4.4393e-07	isomiRb	age
TATTGCACTTGTCCCGGCCTGG	107.886	-1.43009	0.240256	-5.95237	2.64287e-09	2.9741e-06	isomiRb	age
TCCTGTACTGAGCTGCCCCGG	45.9812	-1.25266	0.21008	-5.96281	2.47942e-09	2.9741e-06	isomiRb	age
TAGCTTATCAGACTGATGTTGG	33.9354	-1.35573	0.231056	-5.86753	4.42342e-09	3.73337e-06	isomiRb	age
AAGCTGCCAGCTGAAGAACTGT	26.4607	1.36056	0.23554	5.77633	7.63477e-09	5.07829e-06	isomiRb	age
AAGGGCTTCCTCTCTGCAGG	44.6757	1.45659	0.254191	5.73031	1.00249e-08	5.07829e-06	isomiRb	age
TCCTGTACTGAGCTGCCCCGAGG	72.9807	-1.06007	0.186001	-5.69925	1.20339e-08	5.07829e-06	isomiRb	age
TGTAAACATCCCCGACTGGAAGCG	52.6611	-1.27372	0.223066	-5.71003	1.12953e-08	5.07829e-06	isomiRb	age
TACAGTACTGTGATAACTGAG	23.642	-1.17251	0.227891	-5.14503	2.67473e-07	0.000100332	isomiRb	age
GGGGCAGCTCAGTACAGGAT	70.935	1.07942	0.214569	5.03063	4.8887e-07	0.000165043	isomiRb	age
AGAAGGGTCGGGGCGGT	26.7869	1.35326	0.27498	4.92132	8.59639e-07	0.000226571	isomiRb	age
GGTGCGGGGGTGGGCGG	73.422	1.20204	0.244395	4.91842	8.72461e-07	0.000226571	isomiRb	age
TCCTGTACTGAGCTGCCCCGGGT	6.10648	-1.10482	0.223939	-4.93358	8.0738e-07	0.000226571	isomiRb	age
AAACCGTTACCATTACTGAGG	144.392	-1.23873	0.253969	-4.87749	1.07442e-06	0.000237864	isomiRb	age
AAGACGGGAGGAAAGAAGG	14.9329	1.31687	0.270516	4.868	1.12732e-06	0.000237864	isomiRb	age
GAGAAGGGTCGGGGCGG	23.6496	1.38887	0.28445	4.88264	1.04675e-06	0.000237864	isomiRb	age
CGGGGCAGCTCAGTACAGGATA	15.5456	1.23341	0.257816	4.78408	1.71774e-06	0.000341123	isomiRb	age
TCAGTGCATCACAGAACTTTGG	14.2679	-1.04506	0.221671	-4.71444	2.42377e-06	0.000454592	isomiRb	age
CCGGGGAGCCCGGCGGG	100.883	1.41504	0.301834	4.68814	2.75705e-06	0.000489884	isomiRb	age
GGGCAGCTCAGTACAGGAT	13.1056	1.10171	0.236721	4.65407	3.25453e-06	0.000549364	isomiRb	age
AAAAGCTGGGTTGAGAGGGC	2059.27	0.710448	0.153423	4.63066	3.64506e-06	0.000585986	isomiRb	age
CGGGGCAGCTCAGTACAGGAA	14.8404	1.0339	0.224557	4.60419	4.14069e-06	0.000607781	isomiRb	age
TGTCAGTTTGTCAAATACCCCAA	16.5428	-1.38513	0.300753	-4.60553	4.1142e-06	0.000607781	isomiRb	age
GGGTGCGGGGGTGGGCGG	90.5387	1.06913	0.233014	4.58829	4.46895e-06	0.000628633	isomiRb	age
CATTGCACTTGTCTCGGTCTGG	7.33908	-1.18057	0.258735	-4.56285	5.0463e-06	0.000681453	isomiRb	age
TCCTGTACCGAGCTGCCCCGAG	15.5349	-0.838596	0.186701	-4.49166	7.06703e-06	0.000917627	isomiRb	age
GCATTGGTGGTTCAGTGGTAGAATTCGCGCC	25.1439	2.01035	0.364097	5.52148	3.36151e-08	5.31455e-05	isotRNA	age
RP1-273N12,4	42.6199	-1.46158	0.209836	-6.96536	3.27563e-12	9.74172e-09	lincRNA	age
LINC02174	25.344	-1.37654	0.202331	-6.8034	1.02178e-11	1.51939e-08	lincRNA	age
RP11-397H6,1	58.1721	-1.33968	0.201174	-6.65935	2.75048e-11	2.04498e-08	lincRNA	age
RP11-634B22,4	13.4178	-1.52921	0.229368	-6.66708	2.60949e-11	2.04498e-08	lincRNA	age
RP11-759A24,3	354.966	-1.14515	0.173335	-6.60661	3.93231e-11	2.33894e-08	lincRNA	age
MIR4432HG	158.348	-1.26348	0.192485	-6.56403	5.23741e-11	2.59601e-08	lincRNA	age
AC133633,2	47.8115	-1.24756	0.199075	-6.2668	3.68548e-10	1.5658e-07	lincRNA	age
RP11-15K3,1	73.9976	-1.08157	0.178595	-6.056	1.39548e-09	5.18769e-07	lincRNA	age
LINC00960	9.27668	-1.38516	0.229782	-6.02813	1.65872e-09	5.48116e-07	lincRNA	age
CTD-2270L9,4	16.3046	-1.38118	0.237293	-5.82056	5.86495e-09	1.67662e-06	lincRNA	age
LINC02095	119.25	-1.17308	0.201864	-5.81124	6.20135e-09	1.67662e-06	lincRNA	age
LINC02052	107.837	-0.980677	0.18348	-5.34486	9.04872e-08	2.24257e-05	lincRNA	age
AC004870,3	118.859	-0.91972	0.181133	-5.07761	3.82219e-07	8.744e-05	lincRNA	age
RP11-114J13,1	616.988	-0.891619	0.176128	-5.06234	4.14137e-07	8.79745e-05	lincRNA	age
AC093802,1	190.551	-0.865818	0.177512	-4.87752	1.07427e-06	0.000212993	lincRNA	age
AF212831,2	8.61841	-1.15123	0.237425	-4.84881	1.24205e-06	0.000230865	lincRNA	age
RP11-545P6,2	188.424	-0.796041	0.164946	-4.82608	1.39246e-06	0.000243598	lincRNA	age
HAR1B	17.18	1.05364	0.219177	4.80726	1.5301e-06	0.000252806	lincRNA	age
AC097713,3	16.2436	1.02774	0.215521	4.76864	1.85476e-06	0.000290319	lincRNA	age
LINC01189	7.33622	-1.02599	0.216221	-4.74512	2.08381e-06	0.000309863	lincRNA	age
CTD-2210P24,6	20.5728	1.00096	0.213536	4.68755	2.76501e-06	0.000391579	lincRNA	age
LINC01249	205.288	-0.826187	0.177943	-4.64299	3.43407e-06	0.000464224	lincRNA	age
RP1-163M9,8	7.05695	1.1145	0.241459	4.61571	3.91749e-06	0.000506549	lincRNA	age
RP11-703G6,1	47.6407	-0.898054	0.195339	-4.59741	4.2777e-06	0.000530079	lincRNA	age
RP11-930O11,1	29.3389	0.96013	0.210315	4.56521	4.99001e-06	0.000593612	lincRNA	age
RP11-111F5,8	7.45166	-0.988376	0.217239	-4.54971	5.37188e-06	0.000614461	lincRNA	age
RP11-382D12,2	7.45582	-1.11473	0.246256	-4.52671	5.9908e-06	0.000659876	lincRNA	age
AC022486,1	40.67	-0.885792	0.196409	-4.50995	6.48434e-06	0.00068873	lincRNA	age
LINC00881	19.5712	-0.941493	0.210085	-4.48149	7.41221e-06	0.000760135	lincRNA	age
RP11-756G20,1	147.926	0.942009	0.211909	4.44535	8.77495e-06	0.00086989	lincRNA	age
hsa-miR-3158-3p	423.847	1.19668	0.202505	5.90941	3.4333e-09	1.29779e-06	miRb	age
hsa-miR-4516	26.3148	1.47429	0.285624	5.16164	2.44795e-07	4.62663e-05	miRb	age
hsa-miR-193a-5p	254.21	1.03318	0.216723	4.76729	1.86718e-06	0.000235264	miRb	age
hsa-miR-320d	1167.3	0.931821	0.204657	4.55308	5.28657e-06	0.000499581	miRb	age
hsa-miR-1228-5p	127.522	1.24343	0.283585	4.38468	1.16155e-05	0.00062724	miRb	age
hsa-miR-3656	56.7669	1.19714	0.270133	4.43168	9.35028e-06	0.00062724	miRb	age
hsa-miR-7704	65.3017	1.19457	0.270527	4.41572	1.00672e-05	0.00062724	miRb	age
hsa-miR-25-5p	18.5602	1.01597	0.235171	4.32013	1.55939e-05	0.00073681	miRb	age
hsa-miR-4466	22.4651	1.25048	0.293179	4.26525	1.99679e-05	0.000838652	miRb	age
hsa-miR-320c	3981.92	0.870736	0.205928	4.22835	2.35412e-05	0.000889858	miRb	age
hsa-miR-4755-3p	54.2622	1.10644	0.264535	4.18258	2.88217e-05	0.000990417	miRb	age
YWHAE	303.069	-2.08979	0.153186	-13.6422	2.24776e-42	3.28758e-38	pcRNA	age
CEP85L	425.841	-2.01107	0.155407	-12.9407	2.65273e-38	1.93994e-34	pcRNA	age
TIE1	225.364	-2.11552	0.165888	-12.7527	3.01075e-37	1.46784e-33	pcRNA	age
SPATS1	146.988	-2.4155	0.192262	-12.5636	3.34732e-36	1.22395e-32	pcRNA	age
GDE1	57.8369	-2.12344	0.171414	-12.3877	3.04514e-35	8.90763e-32	pcRNA	age
TUB	171.417	-1.86462	0.155838	-11.9651	5.41305e-33	1.31952e-29	pcRNA	age
UBE2G2	62.2069	-1.81918	0.156859	-11.5975	4.24108e-31	8.86144e-28	pcRNA	age
OASL	97.6267	-1.90671	0.166612	-11.444	2.51895e-30	4.60526e-27	pcRNA	age
ARID2	151.077	-1.64066	0.144226	-11.3756	5.53048e-30	8.98764e-27	pcRNA	age
LY75	172.139	-1.60315	0.142315	-11.2648	1.95794e-29	2.86368e-26	pcRNA	age
KLF9	37.7818	-1.99539	0.178934	-11.1515	7.04061e-29	9.36145e-26	pcRNA	age
STK31	209.53	-1.57573	0.143807	-10.9573	6.13212e-28	7.47404e-25	pcRNA	age
TSC1	87.3254	-1.55014	0.142292	-10.8941	1.22933e-27	1.38309e-24	pcRNA	age
ZNF583	231.485	-1.71796	0.157862	-10.8827	1.3935e-27	1.45581e-24	pcRNA	age
EVI5L	68.7216	-1.74563	0.160933	-10.8469	2.06296e-27	1.89242e-24	pcRNA	age
LACTB	132.054	-2.28659	0.210812	-10.8466	2.0702e-27	1.89242e-24	pcRNA	age
ZNF528	53.8157	-1.70661	0.158475	-10.7689	4.82541e-27	4.15156e-24	pcRNA	age
RP11-444E17,6	210.208	-1.79587	0.167368	-10.7301	7.35538e-27	5.97665e-24	pcRNA	age
LY75-CD302	188.6	-1.46904	0.137477	-10.6857	1.18692e-26	9.13677e-24	pcRNA	age
RERE	603.549	-1.30948	0.122801	-10.6634	1.51001e-26	1.10427e-23	pcRNA	age
DDX3X	292.617	-2.23581	0.210867	-10.603	2.88723e-26	1.91948e-23	pcRNA	age
SLC35B4	269.427	-1.89955	0.179146	-10.6034	2.87393e-26	1.91948e-23	pcRNA	age
EDN3	72.4069	-1.76402	0.166771	-10.5775	3.78894e-26	2.40944e-23	pcRNA	age
CTNNAL1	61.6348	-1.40856	0.13462	-10.4632	1.27446e-25	7.76679e-23	pcRNA	age
SLC35F3	1141.33	-1.56886	0.150036	-10.4565	1.36765e-25	8.00131e-23	pcRNA	age
ZNF880	123.01	-1.57003	0.150304	-10.4457	1.53377e-25	8.62804e-23	pcRNA	age
LPIN1	227.041	-1.47614	0.141924	-10.401	2.45467e-25	1.3297e-22	pcRNA	age
COL2A1	92.4251	-1.64557	0.158282	-10.3965	2.57311e-25	1.34408e-22	pcRNA	age
NRXN3	2420.83	-1.31808	0.126897	-10.387	2.84131e-25	1.433e-22	pcRNA	age
LIN28B	386.129	-1.55325	0.149911	-10.3611	3.72584e-25	1.81647e-22	pcRNA	age
AKR1E2	511.818	-1.62376	0.157684	-10.2976	7.22662e-25	3.30302e-22	pcRNA	age
PER1	57.1113	-1.7002	0.16506	-10.3005	7.01018e-25	3.30302e-22	pcRNA	age
DLD	248.482	-1.79121	0.175341	-10.2155	1.68935e-24	7.48741e-22	pcRNA	age
DEPDC1B	165.309	-1.38994	0.138459	-10.0387	1.03068e-23	4.43375e-21	pcRNA	age
PXDN	445.082	-1.48185	0.149031	-9.94322	2.6995e-23	1.12808e-20	pcRNA	age
MYL4	75.3888	-1.40844	0.141849	-9.92914	3.10937e-23	1.26327e-20	pcRNA	age
VPS72	87.0957	-1.59634	0.162298	-9.83582	7.89208e-23	3.11972e-20	pcRNA	age
LYPLAL1	17.6913	-1.79822	0.184808	-9.73022	2.24098e-22	8.6254e-20	pcRNA	age
TMEFF1	120.234	-1.17524	0.121171	-9.69901	3.04436e-22	1.14171e-19	pcRNA	age
NEPRO	67.0454	-1.64365	0.16958	-9.69245	3.24643e-22	1.18706e-19	pcRNA	age
RNASE12	48.6409	-1.82443	0.189464	-9.62943	6.00643e-22	2.14268e-19	pcRNA	age
VAT1L	181.384	-1.16698	0.121506	-9.60428	7.66905e-22	2.67065e-19	pcRNA	age
PDSS2	342.717	-1.17686	0.123088	-9.56112	1.16487e-21	3.96217e-19	pcRNA	age
PITX1	63.7539	-1.69283	0.177365	-9.5443	1.37035e-21	4.55516e-19	pcRNA	age
CELF2	470.832	-1.0209	0.107034	-9.53806	1.45525e-21	4.72989e-19	pcRNA	age
SETDB2	51.8539	-1.47183	0.154473	-9.52811	1.60176e-21	4.99491e-19	pcRNA	age
ZNF534	61.7444	-1.48074	0.155411	-9.52789	1.60509e-21	4.99491e-19	pcRNA	age
WRAP73	71.9058	-1.44393	0.151912	-9.50506	1.9994e-21	6.09234e-19	pcRNA	age
NR1D1	38.7085	-1.77662	0.187306	-9.48515	2.42027e-21	7.22426e-19	pcRNA	age
SNTG2	592.346	-1.16674	0.125486	-9.29777	1.43416e-20	4.19521e-18	pcRNA	age
RAB3GAP2	355.977	-0.950827	0.102688	-9.25939	2.05605e-20	5.89642e-18	pcRNA	age
SCART1	400.007	-1.4306	0.155645	-9.19146	3.87561e-20	1.09009e-17	pcRNA	age
BTD	127.753	-1.31945	0.143846	-9.17267	4.61444e-20	1.27341e-17	pcRNA	age
SBF1	83.9683	-1.31684	0.146062	-9.01562	1.9576e-19	5.3022e-17	pcRNA	age
CD320	20.5148	-1.61211	0.180658	-8.92354	4.5163e-19	1.17956e-16	pcRNA	age
ZNF81	206.147	-1.31931	0.147843	-8.92374	4.50808e-19	1.17956e-16	pcRNA	age
NHSL1	335.676	-1.0164	0.114765	-8.8564	8.26414e-19	2.12055e-16	pcRNA	age
TIFA	14.293	-1.74683	0.197376	-8.8503	8.72822e-19	2.20102e-16	pcRNA	age
PQLC2L	119.577	-1.09264	0.123683	-8.8342	1.00817e-18	2.49923e-16	pcRNA	age
TSHZ2	728.448	-0.943541	0.107153	-8.80554	1.30228e-18	3.17452e-16	pcRNA	age
COL11A1	129.539	-1.09749	0.1252	-8.76593	1.85245e-18	4.36999e-16	pcRNA	age
SELENOT	66.2583	-1.31127	0.14956	-8.76752	1.82645e-18	4.36999e-16	pcRNA	age
ISL1	48.0123	-1.49634	0.172962	-8.65127	5.09274e-18	1.18232e-15	pcRNA	age
PPIL1	36.0513	-1.42601	0.165237	-8.63008	6.13066e-18	1.40105e-15	pcRNA	age
TSPAN12	71.1417	-1.2187	0.141295	-8.62526	6.39477e-18	1.43892e-15	pcRNA	age
HAO2	44.3465	-1.32838	0.156134	-8.50795	1.77039e-17	3.92329e-15	pcRNA	age
C6orf201	140.137	-1.33592	0.157325	-8.49147	2.04045e-17	4.45427e-15	pcRNA	age
PEAR1	85.0467	-1.33879	0.160852	-8.32309	8.5696e-17	1.84322e-14	pcRNA	age
CLEC18A	29.8598	-1.32078	0.159654	-8.27281	1.30837e-16	2.77336e-14	pcRNA	age
MSANTD3-TMEFF1	160.686	-0.896324	0.109392	-8.19368	2.53368e-16	5.29393e-14	pcRNA	age
SNRNP25	28.2137	-1.42319	0.173751	-8.19099	2.59093e-16	5.33731e-14	pcRNA	age
HOXA11	13.2753	-1.5222	0.187604	-8.11391	4.9015e-16	9.95686e-14	pcRNA	age
TMEM178B	668.866	-0.916875	0.113068	-8.10909	5.10002e-16	1.02182e-13	pcRNA	age
PTCHD1	54.7287	-1.10649	0.136595	-8.10053	5.47201e-16	1.08154e-13	pcRNA	age
UST	363.62	-0.97337	0.120207	-8.09743	5.61304e-16	1.09462e-13	pcRNA	age
PIK3C2B	149.101	-1.05844	0.130979	-8.08101	6.42351e-16	1.23619e-13	pcRNA	age
MEGF11	758.052	-1.09208	0.135683	-8.04878	8.36246e-16	1.58843e-13	pcRNA	age
AKAP1	47.8645	-1.20513	0.150941	-7.98415	1.41493e-15	2.65318e-13	pcRNA	age
MYRF	43.7417	-1.1366	0.142776	-7.96068	1.71098e-15	3.16769e-13	pcRNA	age
PCYOX1	31.0838	-1.22575	0.15604	-7.85534	3.98685e-15	7.28896e-13	pcRNA	age
CTDP1	324.451	-1.16951	0.149131	-7.84212	4.43014e-15	7.99941e-13	pcRNA	age
CD74	871.044	-1.54119	0.197783	-7.79233	6.57836e-15	1.17336e-12	pcRNA	age
CACNA1G	83.1373	1.23989	0.160804	7.7106	1.25229e-14	2.20675e-12	pcRNA	age
STS	119.143	-0.974056	0.127411	-7.645	2.0894e-14	3.63805e-12	pcRNA	age
TNS3	281.006	-0.791471	0.103936	-7.61497	2.63762e-14	4.53856e-12	pcRNA	age
AACS	123.949	-1.01168	0.133398	-7.5839	3.35315e-14	5.7027e-12	pcRNA	age
CTDNEP1	239.934	-1.223	0.16149	-7.57324	3.64042e-14	6.12008e-12	pcRNA	age
CYS1	83.6033	-1.18838	0.157497	-7.5454	4.50886e-14	7.46939e-12	pcRNA	age
RP1-4G17,5	240.406	-1.22148	0.161906	-7.54436	4.54516e-14	7.46939e-12	pcRNA	age
IGF1R	1079.27	-1.24266	0.165256	-7.5196	5.49457e-14	8.92928e-12	pcRNA	age
SPAM1	25.1851	-1.18792	0.158698	-7.48538	7.13431e-14	1.14666e-11	pcRNA	age
TMEM114	178.225	-1.10345	0.148347	-7.4383	1.0199e-13	1.62141e-11	pcRNA	age
ABCB5	114.263	-0.865439	0.11693	-7.40137	1.34784e-13	2.11973e-11	pcRNA	age
ASPH	151.202	-0.88366	0.119702	-7.38215	1.55749e-13	2.42338e-11	pcRNA	age
KLKB1	198.937	-1.16945	0.158584	-7.3743	1.6521e-13	2.54354e-11	pcRNA	age
PLEKHS1	142.936	-1.32599	0.180215	-7.35784	1.86906e-13	2.84759e-11	pcRNA	age
MEIS3	43.0533	-1.28817	0.175432	-7.34286	2.09071e-13	3.15244e-11	pcRNA	age
CRTAC1	291.449	-0.755952	0.103215	-7.32406	2.40576e-13	3.59048e-11	pcRNA	age
HSFY2	51.0832	-1.06796	0.146656	-7.28206	3.28771e-13	4.85717e-11	pcRNA	age
AIM2	321.338	-1.05391	0.144755	-7.28066	3.32191e-13	4.85863e-11	pcRNA	age
CDK14	681.344	-0.845889	0.116392	-7.26756	3.66047e-13	5.3008e-11	pcRNA	age
FDXACB1	15.3129	-1.33507	0.184017	-7.25516	4.01199e-13	5.75287e-11	pcRNA	age
PDPR	66.2622	-0.954434	0.132221	-7.21846	5.25814e-13	7.46655e-11	pcRNA	age
CXXC5	140.465	1.28737	0.179629	7.1668	7.67685e-13	1.07963e-10	pcRNA	age
IGBP1	38.2685	-1.04536	0.146843	-7.11892	1.08772e-12	1.51515e-10	pcRNA	age
LHX8	26.8786	-1.13499	0.160357	-7.07792	1.46329e-12	2.01907e-10	pcRNA	age
NPC1	95.0373	-0.790393	0.11242	-7.03074	2.05438e-12	2.80816e-10	pcRNA	age
TMEM116	97.5142	-0.928119	0.132558	-7.00163	2.53009e-12	3.42639e-10	pcRNA	age
PMM1	99.4881	-1.09765	0.156851	-6.99807	2.59518e-12	3.48231e-10	pcRNA	age
NTRK3	263.193	-0.762036	0.109462	-6.96163	3.36368e-12	4.47247e-10	pcRNA	age
SIK2	93.3215	-0.906978	0.130723	-6.93819	3.97161e-12	5.23323e-10	pcRNA	age
PDHB	23.6238	-1.20598	0.174385	-6.91563	4.65774e-12	6.08252e-10	pcRNA	age
ILK	179.559	-1.16107	0.168012	-6.91066	4.82393e-12	6.23245e-10	pcRNA	age
POLR1D	131.436	-0.775705	0.112264	-6.90967	4.85778e-12	6.23245e-10	pcRNA	age
MGAT5	772.159	-0.750101	0.109919	-6.82413	8.84602e-12	1.12506e-09	pcRNA	age
ATF7IP	371.675	-0.976638	0.145414	-6.71624	1.86478e-11	2.35123e-09	pcRNA	age
IQSEC2	129.733	-0.804925	0.119883	-6.71425	1.89038e-11	2.36314e-09	pcRNA	age
PPP2R2D	295.342	-1.07494	0.160679	-6.68997	2.2321e-11	2.76667e-09	pcRNA	age
STEAP1B	361.503	-0.902894	0.135443	-6.66625	2.62429e-11	3.22545e-09	pcRNA	age
C2orf83	14.0348	-1.19153	0.17939	-6.64215	3.09138e-11	3.76788e-09	pcRNA	age
FBXL18	258.337	-0.572575	0.0865356	-6.61664	3.67465e-11	4.44178e-09	pcRNA	age
ATP9A	239.875	-0.765559	0.116067	-6.59585	4.22831e-11	5.06912e-09	pcRNA	age
GAS8	54.2853	-1.00109	0.151931	-6.5891	4.42505e-11	5.26185e-09	pcRNA	age
LINGO1	483.173	1.17478	0.17856	6.5792	4.72981e-11	5.57888e-09	pcRNA	age
ERICH6B	185.83	-0.973644	0.148482	-6.55732	5.47846e-11	6.41023e-09	pcRNA	age
GCNT7	40.9352	-0.878965	0.134357	-6.542	6.06998e-11	7.04599e-09	pcRNA	age
C17orf75	146.286	-1.11223	0.170638	-6.51806	7.12228e-11	8.2024e-09	pcRNA	age
MTRF1	160.066	-0.913118	0.140314	-6.50768	7.63183e-11	8.72056e-09	pcRNA	age
RHOBTB1	128.978	-0.874385	0.134637	-6.49438	8.3375e-11	9.45304e-09	pcRNA	age
PIGK	90.7939	-0.844476	0.130332	-6.47944	9.20658e-11	1.03581e-08	pcRNA	age
SCG3	17.5072	-1.16255	0.17978	-6.46651	1.00293e-10	1.11976e-08	pcRNA	age
CERS5	72.8393	-1.01906	0.157655	-6.46387	1.0206e-10	1.13086e-08	pcRNA	age
ARID3C	65.6469	1.1876	0.184368	6.44146	1.18328e-10	1.30125e-08	pcRNA	age
SLC6A3	81.1965	-0.822013	0.128169	-6.41352	1.422e-10	1.5521e-08	pcRNA	age
CABIN1	273.289	-0.749528	0.117071	-6.40231	1.53039e-10	1.65804e-08	pcRNA	age
CLEC16A	247.764	-0.756017	0.118286	-6.39142	1.64355e-10	1.76754e-08	pcRNA	age
M1AP	165.828	-0.880097	0.138048	-6.3753	1.82607e-10	1.94949e-08	pcRNA	age
RFLNB	26.7554	-0.958075	0.150625	-6.36069	2.00854e-10	2.12876e-08	pcRNA	age
DUSP16	370.515	-0.879312	0.138277	-6.35907	2.02984e-10	2.13586e-08	pcRNA	age
CCDC33	272.88	-0.753345	0.118807	-6.34091	2.28417e-10	2.38631e-08	pcRNA	age
AFP	14.4319	-1.26923	0.200488	-6.33071	2.4403e-10	2.53133e-08	pcRNA	age
AFF2	374.883	-0.657624	0.104059	-6.31971	2.62053e-10	2.68027e-08	pcRNA	age
CACNA1D	549.669	-0.813409	0.128708	-6.31979	2.61924e-10	2.68027e-08	pcRNA	age
BNIP1	46.3086	-1.01111	0.160037	-6.31798	2.65008e-10	2.69167e-08	pcRNA	age
RABL3	54.2766	-0.860273	0.136646	-6.29565	3.06107e-10	3.08767e-08	pcRNA	age
ENOSF1	33.9395	-0.989269	0.157395	-6.28528	3.27264e-10	3.27712e-08	pcRNA	age
TEX14	297.475	-0.798146	0.127007	-6.28428	3.2937e-10	3.27712e-08	pcRNA	age
STARD13	198.93	-0.788524	0.125523	-6.28191	3.34433e-10	3.30502e-08	pcRNA	age
TM9SF2	62.6596	-0.767916	0.122929	-6.2468	4.18935e-10	4.11231e-08	pcRNA	age
KIF21A	250.178	-0.801386	0.12872	-6.22581	4.79074e-10	4.67129e-08	pcRNA	age
C19orf25	28.9582	1.09139	0.175535	6.2175	5.05138e-10	4.89281e-08	pcRNA	age
ZFP28	34.1196	-1.1125	0.180107	-6.17689	6.53756e-10	6.29068e-08	pcRNA	age
PTPN18	58.6341	-0.701389	0.11445	-6.12832	8.88127e-10	8.49003e-08	pcRNA	age
PLXDC2	495.977	-0.654527	0.107713	-6.07659	1.22768e-09	1.16597e-07	pcRNA	age
CLTA	150.971	-0.852822	0.140813	-6.05641	1.39197e-09	1.31348e-07	pcRNA	age
EYA4	2442.97	-0.711847	0.117921	-6.03666	1.57337e-09	1.47513e-07	pcRNA	age
CFHR5	22.6066	-0.990561	0.16522	-5.99539	2.02994e-09	1.89107e-07	pcRNA	age
PLCL2	338.052	-0.602355	0.100664	-5.98382	2.17966e-09	2.0177e-07	pcRNA	age
VPS13A	446.474	-0.722744	0.120828	-5.98161	2.20944e-09	2.0324e-07	pcRNA	age
PACSIN2	221.988	-0.646935	0.108248	-5.97641	2.28103e-09	2.08514e-07	pcRNA	age
CTCFL	45.0899	-0.844073	0.141371	-5.9706	2.3638e-09	2.14738e-07	pcRNA	age
PREX2	299.021	-0.641074	0.107956	-5.93829	2.88004e-09	2.60021e-07	pcRNA	age
C6orf52	20.5171	-0.909552	0.153311	-5.93272	2.97963e-09	2.67363e-07	pcRNA	age
ENO1	19.1172	-1.0068	0.169907	-5.92561	3.11132e-09	2.77477e-07	pcRNA	age
ABHD17C	89.5695	-0.72344	0.122467	-5.90723	3.47904e-09	3.08391e-07	pcRNA	age
DHRS7	17.0947	-1.04138	0.176381	-5.90417	3.54431e-09	3.08566e-07	pcRNA	age
HDAC9	773.832	-0.719995	0.121941	-5.90445	3.53819e-09	3.08566e-07	pcRNA	age
UBE2A	16.6599	-0.986406	0.167015	-5.9061	3.50303e-09	3.08566e-07	pcRNA	age
TXNL4B	1232.61	-0.89164	0.151292	-5.89351	3.78069e-09	3.27198e-07	pcRNA	age
LRP4	203.178	-0.813471	0.138631	-5.86791	4.41332e-09	3.79701e-07	pcRNA	age
SF3B2	48.2688	-0.970627	0.16589	-5.85103	4.88544e-09	4.17862e-07	pcRNA	age
RAC2	35.5104	-0.756423	0.130986	-5.77483	7.70305e-09	6.55028e-07	pcRNA	age
GAL3ST2	44.4541	-1.17488	0.209285	-5.61378	1.97956e-08	1.66397e-06	pcRNA	age
ZNF316	48.5619	0.825055	0.14695	5.61453	1.97095e-08	1.66397e-06	pcRNA	age
KCNT2	139.475	-0.618171	0.110562	-5.59115	2.25569e-08	1.88524e-06	pcRNA	age
IL10RB	121.368	-0.669266	0.120029	-5.57589	2.46269e-08	2.04655e-06	pcRNA	age
KIAA1524	30.8698	-0.876818	0.157394	-5.57084	2.53516e-08	2.09487e-06	pcRNA	age
CHST8	947.021	-0.73804	0.132613	-5.56536	2.61608e-08	2.14959e-06	pcRNA	age
DOT1L	58.6706	0.742605	0.133516	5.5619	2.66858e-08	2.17881e-06	pcRNA	age
KCNJ13	13.1719	-1.00599	0.180899	-5.56106	2.68143e-08	2.17881e-06	pcRNA	age
PKD2L1	76.3175	-0.808207	0.146105	-5.53167	3.17194e-08	2.56314e-06	pcRNA	age
COL4A5	204.279	-0.64196	0.116532	-5.50888	3.61122e-08	2.90207e-06	pcRNA	age
KIAA1147	67.1863	-1.05343	0.193904	-5.43275	5.54917e-08	4.4342e-06	pcRNA	age
PUM3	368.932	-0.655617	0.120699	-5.43182	5.57837e-08	4.4342e-06	pcRNA	age
CCSER1	1112.78	-0.629138	0.115922	-5.42725	5.72276e-08	4.52438e-06	pcRNA	age
SLC10A2	9.52807	-0.937802	0.173059	-5.41896	5.99464e-08	4.71385e-06	pcRNA	age
JMJD7-PLA2G4B	194.124	-0.903359	0.166922	-5.41185	6.23785e-08	4.87886e-06	pcRNA	age
RBM41	51.537	-0.721886	0.133444	-5.40966	6.31452e-08	4.91256e-06	pcRNA	age
SCML1	58.9703	-1.13334	0.209634	-5.40631	6.43371e-08	4.97881e-06	pcRNA	age
CBX6	29.048	-0.845516	0.156445	-5.40457	6.49654e-08	5.00097e-06	pcRNA	age
TTC7A	346.61	-0.65876	0.122212	-5.39031	7.03355e-08	5.386e-06	pcRNA	age
ILF3	2574.78	-0.699807	0.13008	-5.37983	7.45552e-08	5.6794e-06	pcRNA	age
NARFL	15.225	-0.964113	0.179903	-5.35907	8.36511e-08	6.33928e-06	pcRNA	age
ATL3	82.6485	-0.731949	0.136799	-5.35055	8.76883e-08	6.54351e-06	pcRNA	age
KDM3A	31.3012	-0.751917	0.140495	-5.35191	8.70331e-08	6.54351e-06	pcRNA	age
SLC25A20	47.7031	0.913214	0.170659	5.3511	8.74188e-08	6.54351e-06	pcRNA	age
URI1	157.553	1.06373	0.199027	5.34468	9.05764e-08	6.72472e-06	pcRNA	age
HECA	85.728	1.03418	0.193547	5.3433	9.12719e-08	6.74214e-06	pcRNA	age
PAX5	246.339	-0.56597	0.106078	-5.33544	9.53116e-08	7.00517e-06	pcRNA	age
POC1B	363.048	-0.738975	0.138666	-5.32918	9.86568e-08	7.21477e-06	pcRNA	age
HTRA1	34.984	-0.671169	0.126455	-5.30758	1.11089e-07	8.08352e-06	pcRNA	age
SLC6A15	45.522	-0.74608	0.141061	-5.28904	1.22959e-07	8.90298e-06	pcRNA	age
UBR3	275.872	-0.651331	0.123416	-5.27752	1.30941e-07	9.43419e-06	pcRNA	age
SLC45A4	98.9826	0.744919	0.141208	5.27532	1.32524e-07	9.50143e-06	pcRNA	age
KIAA0513	69.3078	-0.663103	0.125776	-5.27211	1.34867e-07	9.62227e-06	pcRNA	age
SLC5A1	62.9703	0.794166	0.150759	5.26777	1.38089e-07	9.80432e-06	pcRNA	age
FAM19A4	145.031	-0.66359	0.126124	-5.26142	1.42949e-07	1.01003e-05	pcRNA	age
AC005324,8	1618.11	-0.67935	0.129198	-5.25819	1.45482e-07	1.02299e-05	pcRNA	age
GALNT5	48.7117	-0.819628	0.156047	-5.25244	1.50096e-07	1.05038e-05	pcRNA	age
ZNF608	75.648	-0.754648	0.143883	-5.24487	1.56394e-07	1.08925e-05	pcRNA	age
PALLD	904.708	-0.714547	0.136424	-5.23769	1.62601e-07	1.12711e-05	pcRNA	age
TDRD10	49.1338	-0.69281	0.132393	-5.233	1.66783e-07	1.15064e-05	pcRNA	age
MET	117.938	-0.720581	0.137759	-5.23072	1.68849e-07	1.15401e-05	pcRNA	age
RHOT2	7.84396	-1.00965	0.192999	-5.23137	1.68261e-07	1.15401e-05	pcRNA	age
TBC1D20	28.9164	1.00006	0.191431	5.22414	1.74968e-07	1.19027e-05	pcRNA	age
RP11-736N17,11	30.5349	-0.860408	0.166028	-5.18231	2.19154e-07	1.48396e-05	pcRNA	age
ZNF286A	1601.86	-0.680681	0.131381	-5.18098	2.20723e-07	1.4877e-05	pcRNA	age
GTF3C2	31.1633	0.871034	0.16822	5.17795	2.24341e-07	1.50514e-05	pcRNA	age
HLA-B	72.509	0.676186	0.131127	5.15672	2.51314e-07	1.67841e-05	pcRNA	age
ZNF20	35.5332	0.831837	0.161669	5.14531	2.67082e-07	1.77561e-05	pcRNA	age
LMO1	505.065	0.700863	0.136306	5.14181	2.72097e-07	1.80077e-05	pcRNA	age
PLA2G4B	185.577	-0.898842	0.17538	-5.12512	2.97341e-07	1.95897e-05	pcRNA	age
WASHC5	41.0404	-0.664544	0.129848	-5.11786	3.09015e-07	2.02675e-05	pcRNA	age
GRAMD2	61.6674	0.732099	0.143278	5.10964	3.22773e-07	2.10753e-05	pcRNA	age
LYL1	15.7701	-0.938171	0.183675	-5.10779	3.25956e-07	2.11886e-05	pcRNA	age
PI4K2B	187.839	-0.723929	0.141862	-5.10306	3.34211e-07	2.16291e-05	pcRNA	age
DENND4C	349.898	-0.534526	0.104783	-5.10128	3.3736e-07	2.17367e-05	pcRNA	age
AAMDC	91813.3	-0.560482	0.109976	-5.09638	3.46212e-07	2.22092e-05	pcRNA	age
MINPP1	56.3094	-0.731816	0.144465	-5.06569	4.06919e-07	2.59895e-05	pcRNA	age
PDLIM1	146.108	-0.594168	0.117322	-5.06444	4.09607e-07	2.60474e-05	pcRNA	age
IQCE	55.5113	-0.597951	0.118211	-5.05833	4.22944e-07	2.67791e-05	pcRNA	age
CCDC73	350.447	-0.505441	0.100006	-5.05412	4.32379e-07	2.72585e-05	pcRNA	age
TMEM40	82.4924	-0.577034	0.114262	-5.0501	4.41585e-07	2.77194e-05	pcRNA	age
BORCS8-MEF2B	46.1518	0.746278	0.148136	5.0378	4.70915e-07	2.94342e-05	pcRNA	age
UQCC1	62.8165	0.731191	0.145255	5.03384	4.80744e-07	2.99207e-05	pcRNA	age
LAPTM4B	47.8233	0.69343	0.137807	5.03188	4.85689e-07	3.01003e-05	pcRNA	age
DPCD	194.496	0.658037	0.130904	5.02688	4.98534e-07	3.07661e-05	pcRNA	age
BCL11B	1251.16	-0.781476	0.155641	-5.021	5.14033e-07	3.15893e-05	pcRNA	age
PARPBP	101.928	-0.83427	0.166297	-5.01674	5.2557e-07	3.21631e-05	pcRNA	age
TM9SF4	60.9926	-0.627044	0.125141	-5.01071	5.42287e-07	3.30478e-05	pcRNA	age
COL11A2	18.9681	0.851421	0.17024	5.00131	5.69412e-07	3.4557e-05	pcRNA	age
ACBD6	265.498	-0.498634	0.0997454	-4.99907	5.76088e-07	3.48176e-05	pcRNA	age
C2orf15	21.4011	-0.884953	0.177231	-4.99322	5.9381e-07	3.5741e-05	pcRNA	age
COL4A2	106.727	-0.573577	0.114979	-4.98852	6.08429e-07	3.64709e-05	pcRNA	age
CRLF3	94.0604	-0.618377	0.124056	-4.98467	6.20688e-07	3.70538e-05	pcRNA	age
HESX1	13.9676	0.883181	0.177403	4.97838	6.41187e-07	3.80706e-05	pcRNA	age
WWP1	108.659	-0.670766	0.13475	-4.97786	6.42926e-07	3.80706e-05	pcRNA	age
WDR76	34.6744	0.774788	0.156513	4.95031	7.40964e-07	4.36989e-05	pcRNA	age
HPGDS	28.5541	0.81795	0.165552	4.94075	7.78239e-07	4.5713e-05	pcRNA	age
SIN3A	67.7367	0.637149	0.129142	4.9337	8.0687e-07	4.72051e-05	pcRNA	age
SLCO5A1	91745.3	-0.547921	0.111241	-4.92554	8.4127e-07	4.90216e-05	pcRNA	age
SLC26A3	252.493	1.06859	0.217403	4.91523	8.8677e-07	5.14679e-05	pcRNA	age
HDAC1	42.0391	0.622954	0.126762	4.91435	8.9076e-07	5.14951e-05	pcRNA	age
IL23R	367.237	-0.705227	0.144091	-4.89432	9.86438e-07	5.68017e-05	pcRNA	age
PRPF3	29.035	0.760267	0.155556	4.8874	1.02174e-06	5.8604e-05	pcRNA	age
LILRA2	24.5927	0.900083	0.184255	4.88498	1.0344e-06	5.90981e-05	pcRNA	age
CBLL1	21.7493	-0.836311	0.171579	-4.8742	1.09251e-06	6.19344e-05	pcRNA	age
TMEM2	121.58	-0.537547	0.110283	-4.87424	1.09229e-06	6.19344e-05	pcRNA	age
SP4	49.1699	-0.664857	0.136525	-4.86987	1.11672e-06	6.30622e-05	pcRNA	age
TGFA	76.2669	0.773605	0.159397	4.85331	1.21417e-06	6.83018e-05	pcRNA	age
WDPCP	2552.23	-0.529303	0.109251	-4.84485	1.26709e-06	7.10056e-05	pcRNA	age
XRCC1	29.3514	0.743338	0.153804	4.83302	1.34475e-06	7.50701e-05	pcRNA	age
WFS1	139.305	-0.887152	0.183767	-4.82759	1.38197e-06	7.68542e-05	pcRNA	age
INPP5J	23.3265	-0.861077	0.178625	-4.82059	1.43136e-06	7.90004e-05	pcRNA	age
RP11-310N16,1	82.4682	0.730182	0.151457	4.82104	1.4281e-06	7.90004e-05	pcRNA	age
RP1-309K20,6	29.6283	-0.634859	0.132753	-4.78226	1.73334e-06	9.53078e-05	pcRNA	age
SIX4	10.3543	-0.837873	0.17531	-4.77937	1.75846e-06	9.6327e-05	pcRNA	age
TCIRG1	12.8047	0.850344	0.178038	4.77618	1.78657e-06	9.75014e-05	pcRNA	age
CHAMP1	6.89252	1.00338	0.210609	4.76419	1.89616e-06	0.000103098	pcRNA	age
ADAMTS14	278.024	-0.701211	0.147539	-4.75273	2.00692e-06	0.000108716	pcRNA	age
ARHGAP1	16.745	0.782495	0.164781	4.74869	2.04738e-06	0.000110498	pcRNA	age
MUC5B	41.6101	0.761917	0.160676	4.74196	2.1166e-06	0.000113814	pcRNA	age
ARHGAP29	80.0156	-0.593147	0.12512	-4.74064	2.13043e-06	0.000114138	pcRNA	age
SAP18	25.1463	-0.895345	0.188935	-4.73891	2.1487e-06	0.000114697	pcRNA	age
TACC2	247.772	-0.493176	0.104188	-4.7335	2.20678e-06	0.000117369	pcRNA	age
IRS2	23.8632	0.686328	0.145025	4.73249	2.21787e-06	0.000117531	pcRNA	age
BFSP1	37.6346	0.654182	0.138399	4.72677	2.28114e-06	0.000120272	pcRNA	age
NPLOC4	92.8124	0.548154	0.115979	4.72634	2.28603e-06	0.000120272	pcRNA	age
EDAR	43.6454	0.608509	0.128822	4.72363	2.3167e-06	0.000120584	pcRNA	age
NT5DC1	380.2	-0.700227	0.148234	-4.72379	2.31493e-06	0.000120584	pcRNA	age
RANBP1	148.173	0.813658	0.17223	4.72424	2.30975e-06	0.000120584	pcRNA	age
CASS4	49.0964	0.737699	0.156297	4.71986	2.36008e-06	0.000121974	pcRNA	age
PHYH	49.9648	-0.927182	0.196431	-4.72015	2.35668e-06	0.000121974	pcRNA	age
LLGL2	96.3839	0.666356	0.141382	4.71315	2.43914e-06	0.000125616	pcRNA	age
LMO4	48.7922	0.83155	0.176487	4.71169	2.45677e-06	0.00012608	pcRNA	age
KIAA1549	767.551	-0.628381	0.133542	-4.70549	2.53251e-06	0.000129512	pcRNA	age
FBXW7	220.124	-0.549518	0.116893	-4.70104	2.58839e-06	0.000131909	pcRNA	age
DGKB	610.256	-0.644509	0.137234	-4.69641	2.64774e-06	0.000134465	pcRNA	age
HIST2H2AC	26.001	0.860653	0.183669	4.68588	2.78757e-06	0.000140589	pcRNA	age
XRCC2	26.8029	0.810418	0.172928	4.68644	2.77997e-06	0.000140589	pcRNA	age
CPNE1	28.2165	-0.647799	0.138727	-4.66961	3.01776e-06	0.000151357	pcRNA	age
CSF2RA	200.054	-0.48332	0.103509	-4.66933	3.02177e-06	0.000151357	pcRNA	age
IGSF10	48.1981	0.892337	0.191375	4.66277	3.11981e-06	0.000155735	pcRNA	age
CTC-432M15,3	278.276	0.647205	0.139218	4.64887	3.33757e-06	0.000166038	pcRNA	age
TTBK1	22.5767	0.600479	0.129287	4.64453	3.40851e-06	0.000168993	pcRNA	age
ZBED4	51.7196	-0.595652	0.128311	-4.64226	3.44618e-06	0.000170283	pcRNA	age
ADGRE3	67.3129	0.650086	0.140148	4.63857	3.50824e-06	0.000172766	pcRNA	age
CTBS	133.557	-0.888262	0.191722	-4.63307	3.60285e-06	0.00017683	pcRNA	age
RYR2	94898.9	-0.497286	0.107375	-4.6313	3.63371e-06	0.000177748	pcRNA	age
LHFPL1	61.1779	-0.701477	0.151581	-4.62774	3.69679e-06	0.000179632	pcRNA	age
RPN1	93.7394	0.672878	0.145388	4.62814	3.68959e-06	0.000179632	pcRNA	age
DLGAP1	524.185	-0.513497	0.111008	-4.62578	3.732e-06	0.000180742	pcRNA	age
CTC-487M23,8	819.148	-0.673734	0.145791	-4.62124	3.81457e-06	0.000184131	pcRNA	age
RAPGEF6	192.864	0.735442	0.159341	4.61553	3.921e-06	0.000188647	pcRNA	age
DDX1	17.0645	-0.84538	0.183466	-4.60782	4.06904e-06	0.000195127	pcRNA	age
BAHCC1	52.761	-0.785396	0.170506	-4.60626	4.09976e-06	0.000195958	pcRNA	age
GREM2	61.1647	-0.603423	0.131265	-4.59699	4.28632e-06	0.00020392	pcRNA	age
MTO1	63.217	0.71209	0.154939	4.59593	4.30816e-06	0.00020392	pcRNA	age
PTPRF	135.117	0.604991	0.131636	4.59594	4.30801e-06	0.00020392	pcRNA	age
KIAA0753	38.0619	0.602325	0.131133	4.59324	4.36423e-06	0.000205907	pcRNA	age
ARSG	314.278	-0.551158	0.120151	-4.58722	4.49188e-06	0.000211248	pcRNA	age
ENAH	216.771	-0.487768	0.106424	-4.58324	4.57819e-06	0.000214618	pcRNA	age
SLC15A4	14.8796	0.756386	0.165097	4.58147	4.61709e-06	0.000215749	pcRNA	age
PRMT7	29.3163	0.74114	0.161817	4.58011	4.64731e-06	0.00021647	pcRNA	age
EPM2A	582.494	-0.549763	0.120084	-4.57817	4.69051e-06	0.000217788	pcRNA	age
MEF2B	23.3952	0.783168	0.171188	4.5749	4.76458e-06	0.000220528	pcRNA	age
TMEM8B	20.2733	-0.680392	0.148783	-4.57306	4.80649e-06	0.000221766	pcRNA	age
LRP1	131.883	0.698238	0.152764	4.57068	4.86135e-06	0.000223592	pcRNA	age
BLVRB	14.2384	0.737594	0.161621	4.56372	5.02551e-06	0.000230417	pcRNA	age
VRK1	109.842	0.679028	0.148912	4.55992	5.11731e-06	0.000233893	pcRNA	age
NIPA1	61.1562	0.589363	0.129383	4.55517	5.23433e-06	0.000238496	pcRNA	age
FAM57B	32.0012	0.677364	0.148836	4.55109	5.33682e-06	0.000242411	pcRNA	age
RP11-811O14,1	9.51856	0.885894	0.194871	4.54605	5.4661e-06	0.000247514	pcRNA	age
GEMIN6	43.5048	0.800417	0.176361	4.53852	5.66503e-06	0.000255731	pcRNA	age
KCTD3	47.3413	-0.710517	0.156632	-4.53622	5.72721e-06	0.000257742	pcRNA	age
IQCB1	26.7025	0.66706	0.147289	4.52894	5.92815e-06	0.000265784	pcRNA	age
KCTD21	14.19	0.842249	0.185991	4.52843	5.94225e-06	0.000265784	pcRNA	age
DNAJC1	218.711	0.598414	0.132404	4.51959	6.19593e-06	0.000276285	pcRNA	age
SFXN2	23.383	0.77817	0.172644	4.50736	6.56407e-06	0.000291812	pcRNA	age
GLDN	175.931	0.653829	0.1452	4.50295	6.70164e-06	0.000296303	pcRNA	age
MPP6	141.508	-0.488383	0.108462	-4.50283	6.70561e-06	0.000296303	pcRNA	age
ZRSR1	799.763	-0.684575	0.152342	-4.49368	7.0004e-06	0.000308397	pcRNA	age
SLC5A8	226.623	-0.573434	0.12768	-4.49117	7.08314e-06	0.000311105	pcRNA	age
IGFBPL1	14.6135	0.802271	0.178689	4.48976	7.13049e-06	0.000312247	pcRNA	age
GCAT	7.20736	0.899724	0.200507	4.48725	7.21473e-06	0.000314993	pcRNA	age
NFATC1	92.0999	0.557258	0.124302	4.48311	7.3564e-06	0.000320222	pcRNA	age
SFTA2	26.5351	0.730901	0.163092	4.48153	7.41097e-06	0.00032164	pcRNA	age
NGDN	46.447	0.637894	0.142362	4.48078	7.43715e-06	0.000321822	pcRNA	age
KANSL3	37.9204	0.62078	0.138576	4.4797	7.47477e-06	0.000322496	pcRNA	age
HFM1	77851.7	-0.552803	0.123464	-4.47743	7.55472e-06	0.000324986	pcRNA	age
R3HDM4	23.8644	0.664365	0.148402	4.47678	7.5776e-06	0.000325015	pcRNA	age
GRIN2B	353.726	-0.457468	0.102228	-4.47498	7.64184e-06	0.000326812	pcRNA	age
LA16c-312E8,5	8.11121	-0.889783	0.1989	-4.47352	7.6942e-06	0.000328092	pcRNA	age
RASSF5	126.076	-0.515551	0.115312	-4.47091	7.78875e-06	0.000331158	pcRNA	age
USP44	30.4696	0.830741	0.185927	4.46809	7.89199e-06	0.000334575	pcRNA	age
GLRX	42.3367	-0.609013	0.136337	-4.46696	7.93381e-06	0.000335376	pcRNA	age
SRRM5	17.4806	0.776392	0.173983	4.46247	8.10207e-06	0.000341501	pcRNA	age
METTL22	38.3735	-0.581358	0.130674	-4.44892	8.63018e-06	0.000362716	pcRNA	age
DEF8	31.4764	0.856289	0.192532	4.44751	8.68699e-06	0.000364057	pcRNA	age
GJC1	26.5377	0.721358	0.16245	4.4405	8.9751e-06	0.000375056	pcRNA	age
SLC22A2	177.698	-0.606975	0.136751	-4.43856	9.05642e-06	0.000377377	pcRNA	age
ACLY	49.9602	0.620257	0.139863	4.43476	9.21767e-06	0.000383005	pcRNA	age
PITPNM2	473.237	-0.490676	0.110727	-4.43139	9.36282e-06	0.000387934	pcRNA	age
MOB4	34.7602	0.669531	0.151136	4.43	9.42323e-06	0.000388809	pcRNA	age
PPP5D1	133.893	0.505495	0.114129	4.42914	9.46097e-06	0.000388809	pcRNA	age
RP11-717K11,2	246.959	-0.560643	0.126582	-4.42908	9.4637e-06	0.000388809	pcRNA	age
PLIN2	34.7418	-0.636002	0.143624	-4.42823	9.50092e-06	0.000389245	pcRNA	age
RP11-65B7,2	82.2127	0.668893	0.151185	4.42433	9.67405e-06	0.000395231	pcRNA	age
MUC20	13.8126	0.778544	0.176071	4.42175	9.79039e-06	0.000397762	pcRNA	age
STAT5A	32.7041	0.649215	0.146809	4.42218	9.7709e-06	0.000397762	pcRNA	age
RASA4	50.238	0.604539	0.136751	4.42073	9.8368e-06	0.00039854	pcRNA	age
NCAPG	14.9282	-0.712339	0.161289	-4.41655	1.0029e-05	0.000404181	pcRNA	age
ZBTB40	63.4924	0.650941	0.147389	4.4165	1.00313e-05	0.000404181	pcRNA	age
EXPH5	45.8381	0.580492	0.131461	4.41569	1.00689e-05	0.000404581	pcRNA	age
TET1	185.951	0.633394	0.143609	4.41055	1.03109e-05	0.000413171	pcRNA	age
LEFTY1	21.0269	-0.69014	0.156678	-4.40483	1.05866e-05	0.000423057	pcRNA	age
L34079,2	31.7569	0.684659	0.155505	4.40282	1.06851e-05	0.000425831	pcRNA	age
OC90	51.5771	0.533931	0.12133	4.40064	1.07933e-05	0.000428974	pcRNA	age
GAS2	234.094	0.685427	0.156343	4.38411	1.16459e-05	0.000461605	pcRNA	age
UHRF2	93.671	0.752737	0.17177	4.38224	1.17465e-05	0.000464336	pcRNA	age
ZSCAN1	32.7721	0.735049	0.167812	4.3802	1.1857e-05	0.000467441	pcRNA	age
DPP9	120.04	-0.639506	0.146122	-4.37651	1.20597e-05	0.000472884	pcRNA	age
EML4	91.2999	0.545251	0.12458	4.37671	1.20482e-05	0.000472884	pcRNA	age
ELAVL2	83.4944	-0.565016	0.129587	-4.36012	1.29989e-05	0.000508346	pcRNA	age
THRAP3	78.9748	0.576741	0.132688	4.34659	1.38272e-05	0.000539296	pcRNA	age
ARHGAP45	27.4221	0.586222	0.135128	4.33825	1.43619e-05	0.000557179	pcRNA	age
GGA2	50.2314	0.524503	0.120892	4.33861	1.43388e-05	0.000557179	pcRNA	age
LAMA3	120.073	0.535439	0.12363	4.33098	1.48444e-05	0.000574377	pcRNA	age
CLEC12A	26.7608	0.697822	0.161199	4.32895	1.49825e-05	0.000578189	pcRNA	age
VKORC1L1	125.479	0.501999	0.115981	4.3283	1.50266e-05	0.000578366	pcRNA	age
C4orf36	35.0654	0.629402	0.145521	4.32517	1.52412e-05	0.000585085	pcRNA	age
FEM1A	17.2061	0.671179	0.15522	4.32403	1.53202e-05	0.00058658	pcRNA	age
ZYX	35.6457	0.69337	0.160379	4.32331	1.53704e-05	0.000586963	pcRNA	age
EPHX3	74.2984	0.663095	0.153467	4.32075	1.55497e-05	0.000592265	pcRNA	age
RP11-240B13,2	64.6604	0.478633	0.110795	4.31998	1.56041e-05	0.000592795	pcRNA	age
KDM6B	29.5165	-0.627956	0.145776	-4.30767	1.64983e-05	0.000623524	pcRNA	age
LAT2	28.1786	0.678641	0.157534	4.30791	1.64804e-05	0.000623524	pcRNA	age
RALGAPA2	285.22	0.440836	0.102374	4.30612	1.66145e-05	0.000626299	pcRNA	age
MKL1	197.523	0.496708	0.115394	4.30445	1.67402e-05	0.000629414	pcRNA	age
RB1CC1	137.822	0.781172	0.18152	4.30349	1.68127e-05	0.000630518	pcRNA	age
NIM1K	73.3473	0.631107	0.146679	4.30264	1.68772e-05	0.00063132	pcRNA	age
WRB	37.5325	0.619867	0.144168	4.29962	1.71092e-05	0.000638367	pcRNA	age
CDC25C	40.3402	0.635347	0.147892	4.29601	1.73903e-05	0.000647201	pcRNA	age
SAMD11	20.6321	-0.624594	0.14545	-4.29423	1.75301e-05	0.00065075	pcRNA	age
CAB39	50.7066	0.527556	0.12318	4.28281	1.84546e-05	0.000683334	pcRNA	age
EP300	69.4525	0.499111	0.116621	4.27977	1.87089e-05	0.000689074	pcRNA	age
FSBP	33.8138	0.660578	0.154384	4.27879	1.87915e-05	0.000689074	pcRNA	age
MPLKIP	108.467	-0.820748	0.191803	-4.27913	1.87628e-05	0.000689074	pcRNA	age
NLRP11	78.8612	0.803022	0.187679	4.27871	1.87981e-05	0.000689074	pcRNA	age
IP6K2	54.21	0.709063	0.165773	4.27732	1.89157e-05	0.000690024	pcRNA	age
TBC1D14	135.13	-0.591113	0.138198	-4.27729	1.89183e-05	0.000690024	pcRNA	age
PTRH2	19.3335	0.689183	0.161379	4.2706	1.9495e-05	0.000709286	pcRNA	age
GRIA3	250.168	-0.441812	0.103571	-4.26579	1.99197e-05	0.000722943	pcRNA	age
LRRC8C	96.3283	0.682378	0.160222	4.25897	2.05374e-05	0.000743514	pcRNA	age
TMEM120B	77.0907	0.605243	0.142203	4.25619	2.07941e-05	0.0007491	pcRNA	age
ZCCHC7	146.336	-0.465056	0.109264	-4.25626	2.07871e-05	0.0007491	pcRNA	age
ZNF367	21.3035	0.682464	0.160569	4.25027	2.1351e-05	0.000767274	pcRNA	age
SLC5A11	60.5257	0.582672	0.137123	4.24927	2.14469e-05	0.000768828	pcRNA	age
PRDM15	82.9559	-0.576849	0.135802	-4.24772	2.1596e-05	0.00077228	pcRNA	age
PDRG1	12.2121	-0.690194	0.162616	-4.2443	2.19272e-05	0.000782213	pcRNA	age
RAD54B	51.2019	0.606549	0.142936	4.24351	2.20052e-05	0.000783086	pcRNA	age
ZNF821	23.2992	0.726817	0.171365	4.24135	2.22184e-05	0.000788752	pcRNA	age
DVL1	13.7376	0.749324	0.176841	4.23728	2.26242e-05	0.000799666	pcRNA	age
SRRM1	29.3853	0.60441	0.142645	4.23717	2.26352e-05	0.000799666	pcRNA	age
STARD10	37.2364	0.564245	0.133267	4.23395	2.29623e-05	0.00080927	pcRNA	age
ASB13	13.461	0.744359	0.175861	4.23264	2.3096e-05	0.000812023	pcRNA	age
SLC24A4	91.6041	0.508117	0.120089	4.23116	2.32487e-05	0.000815432	pcRNA	age
TTLL2	59.4153	0.752766	0.178114	4.22632	2.37549e-05	0.000831195	pcRNA	age
GDF7	27.4018	0.777893	0.184185	4.22344	2.40606e-05	0.000839882	pcRNA	age
LSS	23.9047	0.67163	0.159178	4.21937	2.44981e-05	0.000851091	pcRNA	age
ZFP64	176.442	-0.443013	0.104993	-4.21947	2.44875e-05	0.000851091	pcRNA	age
CNR1	29.9631	0.607167	0.143983	4.21693	2.47647e-05	0.000858315	pcRNA	age
BMP1	69.2801	-0.492157	0.116728	-4.21628	2.48366e-05	0.00085877	pcRNA	age
LNX2	63.5543	0.609178	0.144835	4.206	2.59927e-05	0.000892417	pcRNA	age
MYOM2	83.627	0.559579	0.133034	4.2063	2.59589e-05	0.000892417	pcRNA	age
NPL	32.0044	-0.618744	0.147079	-4.20687	2.58937e-05	0.000892417	pcRNA	age
HSCB	18.045	0.767851	0.183507	4.18432	2.86018e-05	0.000979694	pcRNA	age
KIAA0895	46.6389	0.549203	0.131387	4.18004	2.9146e-05	0.000996002	pcRNA	age
piR-hsa-1077	189.315	1.27694	0.272934	4.67858	2.88873e-06	0.000280311	piRNA	age
piR-hsa-1336	185.062	1.27766	0.272967	4.68063	2.85998e-06	0.000280311	piRNA	age
piR-hsa-26747	192.371	1.28475	0.273103	4.70426	2.54785e-06	0.000280311	piRNA	age
piR-hsa-26754	139.691	1.30264	0.271181	4.80359	1.55844e-06	0.000280311	piRNA	age
piR-hsa-26946	137.493	1.30993	0.271436	4.82594	1.39345e-06	0.000280311	piRNA	age
piR-hsa-30958	54.0479	1.43065	0.305792	4.6785	2.88981e-06	0.000280311	piRNA	age
SNORD20	14.6049	-1.4486	0.280119	-5.17136	2.32393e-07	1.32464e-05	snoRNA	age
RNU2-19P	80.38	-3.15494	0.335639	-9.39981	5.46642e-21	1.07142e-18	snRNA	age
RNU2-13P	141.359	-2.60087	0.315118	-8.25365	1.53633e-16	8.65808e-15	snRNA	age
RNU2-16P	311.278	-2.65147	0.318984	-8.31222	9.39263e-17	8.65808e-15	snRNA	age
RNU2-55P	181.056	-2.51247	0.305026	-8.23692	1.76695e-16	8.65808e-15	snRNA	age
RNU2-41P	181.692	-2.52473	0.309528	-8.15673	3.44214e-16	1.34932e-14	snRNA	age
RNU2-46P	758.947	-2.32791	0.300418	-7.7489	9.26894e-15	3.02786e-13	snRNA	age
RNU2-35P	26.9797	-2.52156	0.328108	-7.68516	1.52802e-14	4.27845e-13	snRNA	age
RNU2-30P	769.984	-2.29913	0.301859	-7.61658	2.60481e-14	6.38179e-13	snRNA	age
RNU2-28P	685.507	-2.29182	0.30348	-7.55181	4.29263e-14	9.34839e-13	snRNA	age
RNU2-51P	566.85	-2.26903	0.302152	-7.50956	5.93253e-14	1.16278e-12	snRNA	age
RNU2-23P	564.755	-2.22163	0.300203	-7.40041	1.35763e-13	2.41905e-12	snRNA	age
RNU2-69P	42.2533	-2.45621	0.349326	-7.0313	2.04618e-12	3.34209e-11	snRNA	age
RNU6-86P	15.8661	-2.58447	0.385134	-6.71057	1.93866e-11	2.9229e-10	snRNA	age
RNU2-38P	334.608	-2.0251	0.307261	-6.5908	4.3745e-11	6.1243e-10	snRNA	age
RNU2-22P	49.6478	-2.09256	0.361516	-5.78828	7.11124e-09	9.29202e-08	snRNA	age
RNU2-17P	18.2101	-1.65726	0.298624	-5.54966	2.86228e-08	3.50629e-07	snRNA	age
RNU2-58P	40.1217	-1.89036	0.353346	-5.34987	8.80171e-08	1.01478e-06	snRNA	age
RNU6-1266P	23.0998	-1.72314	0.334926	-5.14484	2.67747e-07	2.91547e-06	snRNA	age
RNU6-12P	38.7344	-1.55398	0.309882	-5.01473	5.31083e-07	5.47854e-06	snRNA	age
RNU6-1201P	21.2871	-1.60653	0.322233	-4.98562	6.17621e-07	6.05268e-06	snRNA	age
RNU6-32P	34.4727	-1.55554	0.31308	-4.96849	6.74767e-07	6.29782e-06	snRNA	age
RNU6-13P	35.8974	-1.51726	0.306693	-4.94715	7.53076e-07	6.70923e-06	snRNA	age
RNU6-10P	16.071	-1.66479	0.346205	-4.80869	1.51925e-06	1.24072e-05	snRNA	age
RNU6-33P	45.5059	-1.37392	0.285409	-4.81385	1.4805e-06	1.24072e-05	snRNA	age
RNU6-15P	64.1397	-1.41704	0.298667	-4.74454	2.0898e-06	1.6384e-05	snRNA	age
RNU6-48P	54.6991	-1.41653	0.301649	-4.69597	2.65349e-06	2.00032e-05	snRNA	age
RNU6-37P	64.2387	-1.38654	0.297134	-4.66638	3.06555e-06	2.22536e-05	snRNA	age
RNU6-1249P	26.9603	-1.47821	0.324699	-4.55257	5.29954e-06	3.70967e-05	snRNA	age
RNU6-42P	17.871	-1.58269	0.349076	-4.53393	5.7896e-06	3.91297e-05	snRNA	age
RNU6-28P	9.79602	-1.62505	0.370485	-4.38628	1.15307e-05	7.53342e-05	snRNA	age
RNU6-98P	10.6986	-1.55101	0.357871	-4.334	1.46427e-05	9.25794e-05	snRNA	age
RNU6-11P	49.6966	-1.27509	0.295207	-4.31931	1.56515e-05	9.58655e-05	snRNA	age
U6	85.0724	-1.20313	0.279954	-4.29759	1.72668e-05	0.000102554	snRNA	age
RNU6-27P	8.14447	-1.52227	0.360485	-4.22283	2.4125e-05	0.000137506	snRNA	age
RNU6-658P	21.5514	-1.36319	0.323118	-4.21885	2.45547e-05	0.000137506	snRNA	age
RNU6-1329P	19.7982	-1.37624	0.328497	-4.18949	2.79582e-05	0.000152217	snRNA	age
RNU6-727P	15.3676	-1.43199	0.346001	-4.1387	3.49284e-05	0.000185026	snRNA	age
RNU6-6P	67.7139	-1.24403	0.301614	-4.12456	3.71438e-05	0.000191584	snRNA	age
RNU6-20P	34.2162	-1.33086	0.323704	-4.11134	3.9337e-05	0.000197693	snRNA	age
RNU6-49P	15.7334	-1.46039	0.367507	-3.97377	7.07431e-05	0.000346641	snRNA	age
RNU6-16P	39.1684	-1.1262	0.28997	-3.88386	0.00010281	0.000479779	snRNA	age
RNU6-707P	20.8264	-1.27112	0.327185	-3.88501	0.000102324	0.000479779	snRNA	age
RNU6-953P	19.5901	-1.39781	0.362105	-3.86024	0.000113276	0.000516327	snRNA	age
RNU6-1251P	17.5695	-1.21031	0.317018	-3.8178	0.000134645	0.000599783	snRNA	age
RNU6-1225P	25.2611	-1.18037	0.313664	-3.76316	0.000167779	0.000730772	snRNA	age
RNU6-537P	14.2869	-1.20697	0.323794	-3.72759	0.000193317	0.000823699	snRNA	age
RNU2-14P	48.3829	-0.701534	0.190342	-3.68566	0.00022811	0.00093516	snRNA	age
RNU6-17P	28.5618	-1.15338	0.313022	-3.68465	0.000229019	0.00093516	snRNA	age
30789_Pro_tRNA	324.373	-0.971807	0.174242	-5.57734	2.44226e-08	1.11856e-05	tRNA	age
36086_Leu_tRNA	48.097	1.18335	0.223997	5.2829	1.27156e-07	2.91188e-05	tRNA	age
31872_Pseudo_tRNA	33.5404	-0.989033	0.215973	-4.57942	4.66256e-06	0.000711818	tRNA	age
TCCCTGAGACCCTTTAACCTGTG	217.451	-1.75044	0.340038	-5.14776	2.63611e-07	0.00032411	isomiRb	blood donor group
TGTAAACATCCTCGACTGGAAGC	160.662	-1.81591	0.349236	-5.19966	1.99655e-07	0.00032411	isomiRb	blood donor group
TGTAAACATCCTCGACTGGAAG	220.121	-1.72677	0.349005	-4.9477	7.50965e-07	0.000615541	isomiRb	blood donor group
ACGGATTTTTGGAGCAGGGAG	16.4788	1.05078	0.168286	6.24399	4.26542e-10	1.44001e-06	isomiRb	body size
CCTGTACTGAGCTGCCCCG	47.7892	0.636453	0.113011	5.63178	1.78359e-08	3.0107e-05	isomiRb	body size
AACGGATTTTTGGAGCAGGGAG	15.3358	0.948621	0.171836	5.52051	3.38019e-08	3.80385e-05	isomiRb	body size
CGGATTTTTGGAGCAGGGAG	24.5216	0.905764	0.167817	5.39734	6.7637e-08	5.70856e-05	isomiRb	body size
CCTGTACTGAGCTGCCCCGA	65.5693	0.520591	0.105364	4.9409	7.77623e-07	0.000525051	isomiRb	body size
TCCTGTACTGAGCTGCCC	39.6755	0.540735	0.110708	4.88435	1.03771e-06	0.000583886	isomiRb	body size
TACCCTGTAGATCCGAATT	11.3109	0.812461	0.169525	4.79257	1.64658e-06	0.000794124	isomiRb	body size
AJ003147,8	2628.51	0.731651	0.122686	5.9636	2.46739e-09	5.91433e-06	lincRNA	body size
RP11-739G5,1	608.302	0.533029	0.0914993	5.8255	5.69433e-09	6.82465e-06	lincRNA	body size
RP11-108M9,3	2572.52	0.669367	0.127675	5.24274	1.58208e-07	0.000126409	lincRNA	body size
LINC01783	2680.49	0.640547	0.124346	5.15131	2.58669e-07	0.000155008	lincRNA	body size
AC073283,4	10034.6	0.693757	0.138799	4.99829	5.78397e-07	0.000277284	lincRNA	body size
TNFRSF9	680.853	0.930848	0.130171	7.15094	8.61838e-13	1.31146e-08	pcRNA	body size
RP11-397G17,1	66.4073	0.75011	0.117697	6.37322	1.85095e-10	1.4083e-06	pcRNA	body size
AIFM2	48.1368	0.706327	0.116859	6.04427	1.50086e-09	4.56773e-06	pcRNA	body size
BRDT	61.7452	-0.638242	0.10522	-6.0658	1.31299e-09	4.56773e-06	pcRNA	body size
MRPL39	25.5004	0.703082	0.115571	6.08356	1.17542e-09	4.56773e-06	pcRNA	body size
MPP1	82.1175	0.654169	0.110011	5.94641	2.74085e-09	5.21345e-06	pcRNA	body size
PARD3B	15910.4	0.766381	0.128688	5.95533	2.59541e-09	5.21345e-06	pcRNA	body size
PLA2G2A	32.3812	0.833626	0.140064	5.95175	2.65295e-09	5.21345e-06	pcRNA	body size
PRKCA	1185	0.543894	0.0954001	5.70118	1.18979e-08	2.01166e-05	pcRNA	body size
NCDN	10.7416	0.821199	0.148235	5.53984	3.0275e-08	4.60694e-05	pcRNA	body size
ZNF684	65.38	0.642088	0.119825	5.35855	8.38906e-08	0.000116051	pcRNA	body size
PDZK1IP1	32.926	0.640039	0.122791	5.21245	1.86364e-07	0.000226997	pcRNA	body size
SSC5D	125.9	0.566327	0.108803	5.20507	1.93925e-07	0.000226997	pcRNA	body size
KCNQ5	2032.6	0.527792	0.102637	5.14232	2.7136e-07	0.000275501	pcRNA	body size
2011-03-01	1945.04	0.644869	0.125408	5.14218	2.71572e-07	0.000275501	pcRNA	body size
SNRPA	33.8346	-0.582479	0.115682	-5.03517	4.77417e-07	0.000454054	pcRNA	body size
RELB	81.437	-0.472311	0.0942649	-5.01047	5.42981e-07	0.00045903	pcRNA	body size
SPPL3	263.267	0.460454	0.0918203	5.01473	5.31086e-07	0.00045903	pcRNA	body size
PLAA	33.0655	-0.545806	0.110609	-4.93454	8.03397e-07	0.00062942	pcRNA	body size
THEMIS	179.423	0.444598	0.0902036	4.92882	8.27259e-07	0.00062942	pcRNA	body size
RGL3	60.3149	-0.464943	0.0945436	-4.91776	8.75411e-07	0.00063434	pcRNA	body size
PADI2	96.3883	0.480684	0.0992808	4.84166	1.28761e-06	0.000890614	pcRNA	body size
HSD17B4	692.349	0.51368	0.106703	4.81412	1.47852e-06	0.0009782	pcRNA	body size
piR-hsa-26543	19.8038	-1.00588	0.210828	-4.77108	1.83237e-06	0.000516493	piRNA	body size
piR-hsa-3616	132.49	-0.788645	0.166405	-4.73931	2.14444e-06	0.000516493	piRNA	body size
piR-hsa-5067	461.933	-0.683657	0.145605	-4.69529	2.66234e-06	0.000516493	piRNA	body size
ACEA_U3	36.6383	0.86176	0.179316	4.80581	1.54124e-06	9.09333e-05	snoRNA	body size
RNU6-1114P	22.3086	1.50555	0.22329	6.74258	1.55603e-11	3.04982e-09	snRNA	body size
RNU6-1340P	53.5501	1.19053	0.202022	5.89305	3.79132e-09	3.71549e-07	snRNA	body size
RNU6-20P	35.7209	1.03031	0.195726	5.26403	1.40931e-07	9.20751e-06	snRNA	body size
RNU6-527P	60.8907	1.02506	0.19797	5.17785	2.24455e-07	1.09983e-05	snRNA	body size
RNU6-86P	15.8621	0.989456	0.227425	4.35068	1.35716e-05	0.000532006	snRNA	body size
QSER1	104.563	-0.63233	0.107533	-5.88035	4.09402e-09	4.29708e-05	pcRNA	physical activity
PPP4R3A	50.5492	-0.535676	0.098562	-5.43491	5.48241e-08	0.000191811	pcRNA	physical activity
TTL	108.298	-0.632035	0.115837	-5.45626	4.8628e-08	0.000191811	pcRNA	physical activity
CNBD1	613.025	-0.395338	0.0771722	-5.12281	3.01021e-07	0.00078988	pcRNA	physical activity
33323_Pseudo_tRNA	443.577	-0.655492	0.137289	-4.77456	1.80099e-06	0.000842862	tRNA	physical activity
AACCGTTACCATTACTGAGC	85.6635	0.799025	0.146277	5.46242	4.69679e-08	0.000137005	isomiRb	sex
ACCGTTACCATTACTGAGT	254.894	0.73754	0.145841	5.05714	4.25585e-07	0.000620715	isomiRb	sex
CTTGGACCTGGCTGATC	27.6549	0.70039	0.141438	4.95191	7.34885e-07	0.000714553	isomiRb	sex
TAACTGAAAGTGGAGACG	151.069	0.656993	0.134707	4.8772	1.07604e-06	0.000784703	isomiRb	sex
LINC00707	108.548	0.620424	0.114347	5.4258	5.76951e-08	0.000171585	lincRNA	sex
GS1-590J6,3	112.652	0.532516	0.103969	5.12188	3.02499e-07	0.000313916	lincRNA	sex
LINC01301	966.816	-0.661269	0.129324	-5.11325	3.1666e-07	0.000313916	lincRNA	sex
LACTB	118.962	-1.22451	0.132552	-9.23795	2.51257e-20	3.74901e-16	pcRNA	sex
SPATS1	125.165	-1.07992	0.122066	-8.84708	8.98401e-19	6.70252e-15	pcRNA	sex
RP11-444E17,6	175.663	-0.884086	0.109768	-8.05416	8.00272e-16	3.98029e-12	pcRNA	sex
LINGO1	443.701	0.658104	0.106501	6.17931	6.43814e-10	2.40159e-06	pcRNA	sex
SLC35B4	267.797	-0.695377	0.121496	-5.72344	1.0439e-08	3.11521e-05	pcRNA	sex
KLHL23	49.2199	0.52684	0.0960318	5.4861	4.10908e-08	0.000102186	pcRNA	sex
FGF7	43.3119	0.594157	0.112273	5.29207	1.2094e-07	0.000228112	pcRNA	sex
GIMAP1-GIMAP5	10.0456	-0.537173	0.10191	-5.27105	1.35647e-07	0.000228112	pcRNA	sex
TIE1	234	-0.599539	0.113798	-5.26843	1.37592e-07	0.000228112	pcRNA	sex
CD74	1124.53	-0.667938	0.129158	-5.17148	2.32243e-07	0.000315028	pcRNA	sex
ST3GAL3	375.284	0.483516	0.0933108	5.18178	2.19779e-07	0.000315028	pcRNA	sex
JADE2	43.1837	0.436352	0.0847417	5.1492	2.61598e-07	0.000325275	pcRNA	sex
YWHAE	327.667	-0.559971	0.111039	-5.04299	4.5831e-07	0.000526035	pcRNA	sex
AKR1E2	579.043	-0.562381	0.112539	-4.99722	5.8162e-07	0.000619882	pcRNA	sex
ARID2	165.301	-0.518876	0.105907	-4.89937	9.61458e-07	0.000923484	pcRNA	sex
GJA1	20.4448	0.652123	0.134473	4.84948	1.23783e-06	0.000923484	pcRNA	sex
NOVA2	39.2967	0.355746	0.0729385	4.87735	1.07522e-06	0.000923484	pcRNA	sex
RABL2B	7.39276	-0.530942	0.109155	-4.86412	1.14964e-06	0.000923484	pcRNA	sex
TBC1D13	24.7949	0.546856	0.112736	4.85077	1.22981e-06	0.000923484	pcRNA	sex
ZNF583	279.11	-0.553622	0.113905	-4.8604	1.17146e-06	0.000923484	pcRNA	sex
SF3B2	48.1372	-0.503941	0.104129	-4.83961	1.30097e-06	0.000924368	pcRNA	sex
DTD1	136.403	0.242239	0.0502641	4.81933	1.44042e-06	0.000976935	pcRNA	sex
piR-hsa-5934	457.084	-0.61916	0.128195	-4.82983	1.36647e-06	0.0004564	piRNA	sex
SNORD63	13.3936	-0.679094	0.150219	-4.5207	6.16346e-06	0.000332827	snoRNA	sex
20653_Gly_tRNA	525.918	-0.450573	0.0870078	-5.17854	2.23631e-07	0.000104659	tRNA	sex
33323_Pseudo_tRNA	445.841	-0.539143	0.108559	-4.96637	6.82185e-07	0.000159631	tRNA	sex
CGGGTGCGGGGGTGGGC	53.0839	-1.42152	0.216976	-6.5515	5.69628e-11	1.28907e-07	isomiRb	smoking
GAGTTCTACAGTCCGAC	31.5018	-1.22231	0.247554	-4.93754	7.91159e-07	0.000895196	isomiRb	smoking
hsa-miR-7704	56.7081	-0.873712	0.179957	-4.85511	1.20322e-06	0.000454817	miRb	smoking
RNU6-6P	78.7101	1.33246	0.250559	5.31795	1.04943e-07	2.05688e-05	snRNA	smoking
RNU6-7	81.4152	1.26546	0.250854	5.0446	4.54477e-07	4.45388e-05	snRNA	smoking
RNU6-820P	34.2798	1.21903	0.267427	4.55838	5.15506e-06	0.000336797	snRNA	smoking
RNU6-36P	75.4914	1.09163	0.243446	4.4841	7.32239e-06	0.000358797	snRNA	smoking
RNU5E-1	136.615	1.15307	0.26406	4.36671	1.26131e-05	0.000415829	snRNA	smoking
RNU6-953P	17.0011	1.27408	0.291905	4.3647	1.27295e-05	0.000415829	snRNA	smoking
RNU1-13P	347.92	1.08622	0.256785	4.23007	2.33615e-05	0.000654122	snRNA	smoking
RNU1-88P	328.719	1.08774	0.264563	4.11145	3.93175e-05	0.000963278	snRNA	smoking

## Sheet: Table S3 Associations 0.05
RNA	baseMean	log2FoldChange	lfcSE	stat	pvalue	padj	type	trait
CGGGTGCGGGGGTGGGCG	59.6144	1.70654	0.265592	6.42543	1.31496e-10	4.4393e-07	isomiRb	age
TATTGCACTTGTCCCGGCCTGG	107.886	-1.43009	0.240256	-5.95237	2.64287e-09	2.9741e-06	isomiRb	age
TCCTGTACTGAGCTGCCCCGG	45.9812	-1.25266	0.21008	-5.96281	2.47942e-09	2.9741e-06	isomiRb	age
TAGCTTATCAGACTGATGTTGG	33.9354	-1.35573	0.231056	-5.86753	4.42342e-09	3.73337e-06	isomiRb	age
AAGCTGCCAGCTGAAGAACTGT	26.4607	1.36056	0.23554	5.77633	7.63477e-09	5.07829e-06	isomiRb	age
AAGGGCTTCCTCTCTGCAGG	44.6757	1.45659	0.254191	5.73031	1.00249e-08	5.07829e-06	isomiRb	age
TCCTGTACTGAGCTGCCCCGAGG	72.9807	-1.06007	0.186001	-5.69925	1.20339e-08	5.07829e-06	isomiRb	age
TGTAAACATCCCCGACTGGAAGCG	52.6611	-1.27372	0.223066	-5.71003	1.12953e-08	5.07829e-06	isomiRb	age
TACAGTACTGTGATAACTGAG	23.642	-1.17251	0.227891	-5.14503	2.67473e-07	0.000100332	isomiRb	age
GGGGCAGCTCAGTACAGGAT	70.935	1.07942	0.214569	5.03063	4.8887e-07	0.000165043	isomiRb	age
AGAAGGGTCGGGGCGGT	26.7869	1.35326	0.27498	4.92132	8.59639e-07	0.000226571	isomiRb	age
GGTGCGGGGGTGGGCGG	73.422	1.20204	0.244395	4.91842	8.72461e-07	0.000226571	isomiRb	age
TCCTGTACTGAGCTGCCCCGGGT	6.10648	-1.10482	0.223939	-4.93358	8.0738e-07	0.000226571	isomiRb	age
AAACCGTTACCATTACTGAGG	144.392	-1.23873	0.253969	-4.87749	1.07442e-06	0.000237864	isomiRb	age
AAGACGGGAGGAAAGAAGG	14.9329	1.31687	0.270516	4.868	1.12732e-06	0.000237864	isomiRb	age
GAGAAGGGTCGGGGCGG	23.6496	1.38887	0.28445	4.88264	1.04675e-06	0.000237864	isomiRb	age
CGGGGCAGCTCAGTACAGGATA	15.5456	1.23341	0.257816	4.78408	1.71774e-06	0.000341123	isomiRb	age
TCAGTGCATCACAGAACTTTGG	14.2679	-1.04506	0.221671	-4.71444	2.42377e-06	0.000454592	isomiRb	age
CCGGGGAGCCCGGCGGG	100.883	1.41504	0.301834	4.68814	2.75705e-06	0.000489884	isomiRb	age
GGGCAGCTCAGTACAGGAT	13.1056	1.10171	0.236721	4.65407	3.25453e-06	0.000549364	isomiRb	age
AAAAGCTGGGTTGAGAGGGC	2059.27	0.710448	0.153423	4.63066	3.64506e-06	0.000585986	isomiRb	age
CGGGGCAGCTCAGTACAGGAA	14.8404	1.0339	0.224557	4.60419	4.14069e-06	0.000607781	isomiRb	age
TGTCAGTTTGTCAAATACCCCAA	16.5428	-1.38513	0.300753	-4.60553	4.1142e-06	0.000607781	isomiRb	age
GGGTGCGGGGGTGGGCGG	90.5387	1.06913	0.233014	4.58829	4.46895e-06	0.000628633	isomiRb	age
CATTGCACTTGTCTCGGTCTGG	7.33908	-1.18057	0.258735	-4.56285	5.0463e-06	0.000681453	isomiRb	age
TCCTGTACCGAGCTGCCCCGAG	15.5349	-0.838596	0.186701	-4.49166	7.06703e-06	0.000917627	isomiRb	age
CCCTGTACTGAGCTGCCCCGAG	20.2436	-0.822993	0.185013	-4.44831	8.65495e-06	0.00108219	isomiRb	age
AAAGCTGGGTTGAGAGGGC	168.857	0.699367	0.158304	4.41788	9.96726e-06	0.00116033	isomiRb	age
GAGGAGGAGGAGGAGGA	21.0247	1.31692	0.297943	4.42004	9.86805e-06	0.00116033	isomiRb	age
CGGGGCAGCTCAGTACAGGA	1039.4	1.00229	0.229189	4.37319	1.22447e-05	0.00137793	isomiRb	age
TAACTGAAAGTGGAGACG	185.753	1.26432	0.290645	4.35007	1.36097e-05	0.00148214	isomiRb	age
CGGGGCAGCTCAGTACAGGAC	164.952	0.899518	0.20812	4.32211	1.54544e-05	0.00153453	isomiRb	age
TCCCGTACTGAGCTGCCCCGAGA	7.5155	-0.904658	0.209124	-4.32595	1.51879e-05	0.00153453	isomiRb	age
TGAGAACTGAATTCCATGGGG	13.7622	-0.918481	0.212165	-4.32909	1.49724e-05	0.00153453	isomiRb	age
AAAAGCTGGGTTGAGAGGGT	363.639	0.679597	0.157863	4.30496	1.67013e-05	0.00161096	isomiRb	age
AAACCGTTACCATTACTGAGTTT	51.9159	-1.12599	0.262087	-4.29625	1.73713e-05	0.00162905	isomiRb	age
CGGCGGGTGCGGGGGTG	20.9523	1.15521	0.269405	4.28802	1.80272e-05	0.00164486	isomiRb	age
TCCTGTACTGAACTGCCCCGAG	5.02699	-0.947281	0.223396	-4.24037	2.23152e-05	0.00198253	isomiRb	age
CTAGACTGAAGCTCCTTGAGAAA	26.2199	1.07701	0.255622	4.21329	2.51673e-05	0.00217859	isomiRb	age
CGTAAACATCCCCGACTGGAAGCT	9.42401	-0.889617	0.212983	-4.17693	2.95469e-05	0.0023809	isomiRb	age
GGGGCAGCTCAGTACAGG	93.8434	1.05454	0.253143	4.16577	3.10307e-05	0.0023809	isomiRb	age
TATTGCACTTGTCCCGGCCT	70.9748	-0.951576	0.227986	-4.17384	2.99503e-05	0.0023809	isomiRb	age
TCCTGTACTGAGCTGCCCCGAGC	261.038	-0.721897	0.173182	-4.16844	3.06696e-05	0.0023809	isomiRb	age
TGAGGGGCAGAGATCGAGACT	7.12869	0.771292	0.18492	4.17096	3.03318e-05	0.0023809	isomiRb	age
TCCTGCACTGAGCTGCCCCGAG	11.9989	-0.82207	0.197805	-4.15597	3.2391e-05	0.00243005	isomiRb	age
TCCTGTACTGAGCCGCCCCGAGA	5.83934	-0.909451	0.219456	-4.14412	3.41128e-05	0.00250358	isomiRb	age
CGGGGCAGCTCAGTACA	48.1161	1.1539	0.279243	4.13224	3.59243e-05	0.00258043	isomiRb	age
GCGGGTGCGGGGGTGGGCG	25.5051	1.14279	0.278987	4.0962	4.1998e-05	0.00288901	isomiRb	age
GGAGAAGGGTCGGGGCG	17.3457	1.19653	0.292415	4.09189	4.27875e-05	0.00288901	isomiRb	age
TACAGTACTGTGATAACTGG	37.5149	-0.917029	0.223838	-4.09685	4.18818e-05	0.00288901	isomiRb	age
AGCTGGTCTGAGAGGATG	35.134	1.07504	0.264192	4.06918	4.71791e-05	0.00312307	isomiRb	age
TAGCTTATCAGACTGATGTTT	8.38264	-0.972639	0.239336	-4.0639	4.82593e-05	0.00313314	isomiRb	age
CGGGTGCGGGGGTGGGC	59.6915	1.07906	0.266119	4.05481	5.01748e-05	0.00313685	isomiRb	age
GGAGTGGGGGGTGGGACGT	20.4777	1.18646	0.292565	4.05536	5.00576e-05	0.00313685	isomiRb	age
TCCTGTACTGGGCTGCCCCGAGA	6.85748	-0.9057	0.224447	-4.03525	5.45453e-05	0.00334809	isomiRb	age
AACCCGTAGATCCGAACTTGTGC	9.88968	-1.09702	0.274195	-4.00089	6.31034e-05	0.00358116	isomiRb	age
CGGGTGCGGGGGTGGGCGG	94.8188	1.01788	0.254258	4.00335	6.24514e-05	0.00358116	isomiRb	age
GCGGGTGCGGGGGTGGGT	16.4742	1.2105	0.302711	3.99887	6.36461e-05	0.00358116	isomiRb	age
GGGCAGCTCAGTACAGGA	12.7059	1.08864	0.271821	4.00501	6.20148e-05	0.00358116	isomiRb	age
TACAGTACTGTGATAACTGAAGG	10.1039	-0.965936	0.241359	-4.00208	6.27881e-05	0.00358116	isomiRb	age
GGGGCAGCTCAGTACAGGA	58.0803	0.92259	0.231165	3.99105	6.57824e-05	0.00364068	isomiRb	age
CGGGGCAGCTCAGTACAGGAT	1297.44	0.821444	0.206454	3.97883	6.92563e-05	0.00377112	isomiRb	age
CTAGACTGAAGCTCCTTGAGTA	11.2688	1.14683	0.288759	3.9716	7.1391e-05	0.00382565	isomiRb	age
TAGCCTATCAGACTGATGTTGA	6.24277	-0.951995	0.240303	-3.96164	7.44366e-05	0.00388688	isomiRb	age
TCAGTGCACTACAGAACTTTGG	141.534	-0.841143	0.212414	-3.95992	7.49757e-05	0.00388688	isomiRb	age
TCCTGTACTGAGCTGCTCCGAG	8.20281	-0.867273	0.21919	-3.95671	7.59876e-05	0.00388688	isomiRb	age
AAGACGGGAGGAAAGAAGGGAG	162.047	0.881473	0.223314	3.94723	7.90616e-05	0.00388767	isomiRb	age
TCCCGTACTGAGCTGCCCCGAG	24.4185	-0.721567	0.182653	-3.95048	7.79937e-05	0.00388767	isomiRb	age
TCCTGTACTGGGCTGCCCCGAG	22.667	-0.759306	0.192423	-3.94603	7.94577e-05	0.00388767	isomiRb	age
TAGCTTATCAGACTGATGTTGT	20.5082	-0.909213	0.231067	-3.93485	8.32488e-05	0.00398724	isomiRb	age
TGTAAACGTCCCCGACTGGAAGCT	5.17306	-0.898686	0.228493	-3.93311	8.38549e-05	0.00398724	isomiRb	age
AAACCGTTACCATTACTGAGTTC	7.12454	-1.14754	0.292469	-3.92361	8.72301e-05	0.00403409	isomiRb	age
TAGCTTATCAGACTGATGTTGAG	5.07356	-1.02952	0.262266	-3.92547	8.65622e-05	0.00403409	isomiRb	age
TCCTGTACTGAGCTGCCCCGAG	5814.2	-0.65987	0.169562	-3.89163	9.95744e-05	0.00454275	isomiRb	age
TAGCTTATCAGACTGATGTTGA	2134.69	-0.780923	0.201192	-3.88148	0.000103822	0.00467339	isomiRb	age
TCCTGTACTGAGCCGCCCCGAG	19.8777	-0.718231	0.185333	-3.87535	0.000106473	0.00472963	isomiRb	age
GGGTGCGGGCCGGCGGGGTC	22.5175	1.10861	0.286981	3.86301	0.000111998	0.00484749	isomiRb	age
TAGCAGCACGTAAATATTGGCG	24.8776	-1.13092	0.292706	-3.86367	0.000111697	0.00484749	isomiRb	age
TCCTGTACTGAGCTGCCCCGAAA	40.0465	0.859179	0.222841	3.85557	0.00011546	0.00493407	isomiRb	age
GCGGGTGCGGGGGTGGG	16.6207	1.13121	0.296144	3.81981	0.000133554	0.00563596	isomiRb	age
TCCCGTACTGAGCTGCCCCGAGT	7.69486	-0.761891	0.200502	-3.79991	0.000144746	0.00603287	isomiRb	age
AGCTCGGTCTGAGGCCCCTCAGG	13.1832	-0.770618	0.20304	-3.7954	0.000147404	0.00606874	isomiRb	age
TGTAAACATCCCCGACTGGAAGCC	411.868	-0.738632	0.195238	-3.78324	0.000154803	0.00629655	isomiRb	age
GAGGTAGTAGGTTGTGTGGT	94.8994	0.84424	0.22334	3.78006	0.00015679	0.00630147	isomiRb	age
AAAAGCTGGATTGAGAGGGCGA	12.0866	0.482491	0.127937	3.77132	0.000162389	0.00641046	isomiRb	age
ATCACATTGCCAGGGATTTCT	5.50828	-0.963466	0.255567	-3.76992	0.0001633	0.00641046	isomiRb	age
GAGGTAGTAGGTTGTGTGGTTC	6.16972	1.04769	0.278602	3.76054	0.000169545	0.00657914	isomiRb	age
GAAGTTGTTCGTGGTGGATTCG	147.654	-0.720236	0.192405	-3.74334	0.000181587	0.00696619	isomiRb	age
TCCTGTACTGAGCTGCCCCC	10.8705	-0.756581	0.202267	-3.74051	0.000183647	0.00696619	isomiRb	age
AGCTACATTGTCTGCTGGGTTTCG	4.8655	-1.02102	0.27375	-3.72974	0.000191675	0.00718994	isomiRb	age
TGAGGTAGTAGGTTGTGTGGTA	158.857	0.893054	0.240057	3.72018	0.000199082	0.00738572	isomiRb	age
TCCTGTACTGAGCTGCCCCGT	58.1783	-0.701983	0.188938	-3.71541	0.000202875	0.00739661	isomiRb	age
TCCTGTATTGAGCTGCCCCGAG	4.65109	-0.906501	0.244234	-3.71161	0.000205948	0.00739661	isomiRb	age
TGTAGACATCCCCGACTGGAAGCT	8.00707	-0.816005	0.219702	-3.71415	0.000203889	0.00739661	isomiRb	age
GCGGGGCAGAGAGCGAGACTTT	5.14665	0.940547	0.253645	3.70813	0.000208798	0.00742003	isomiRb	age
CCCTGTACTGAGCTGCCCCGA	12.2706	-0.724141	0.195947	-3.6956	0.000219369	0.00771447	isomiRb	age
GAGGTAGTAGGTTGTGT	12.2594	1.00095	0.271962	3.68046	0.000232814	0.0081029	isomiRb	age
ACAGTAGTCTGCACATTGGTT	82.0387	-0.856798	0.233731	-3.66575	0.000246614	0.0084956	isomiRb	age
GAGAACTGAATTCCATAGGCTG	12.1597	0.948212	0.258983	3.66128	0.000250955	0.00855783	isomiRb	age
ATCATGATGGGCTCCTCGGTGC	4.00217	-0.967591	0.266193	-3.63492	0.000278063	0.00938742	isomiRb	age
CTTGGACCTGGCTGATC	33.5341	1.05878	0.291658	3.63021	0.000283191	0.00946586	isomiRb	age
AGGGCTTCCTCTCTGCAGGA	10.512	0.910885	0.251132	3.62712	0.000286602	0.00948596	isomiRb	age
AAGTTGTTCGTGGTGGATTCG	12.958	-0.812019	0.224146	-3.62273	0.00029151	0.00955473	isomiRb	age
TTATGGTTTGCCTGGGACTGG	4.79721	-0.909512	0.251585	-3.61512	0.000300207	0.0097452	isomiRb	age
TCCTGTACTGAGCTGCCCCGC	8.07322	-0.856069	0.237219	-3.60877	0.000307649	0.00989165	isomiRb	age
TCCTGTACTGAGTTGCCCCGAG	10.0935	-0.777489	0.216022	-3.59911	0.000319303	0.0101695	isomiRb	age
TAACTGAAAGTGGAGACA	23.8516	1.12751	0.314353	3.58675	0.000334824	0.0105642	isomiRb	age
TCCTGTACTGGGCTGCCCCGAGT	7.31234	-0.748376	0.209247	-3.57651	0.000348213	0.010785	isomiRb	age
TGAGGTAGTAGTTTGTGCTGTG	45.4544	-0.761868	0.212958	-3.57755	0.000346826	0.010785	isomiRb	age
TCCTGTACTGAGCTGCCCCGAGT	1932.64	-0.590444	0.165381	-3.5702	0.000356706	0.0109476	isomiRb	age
TAGCTTATCAGACTGATGTCGA	4.20714	-0.870015	0.244453	-3.55902	0.000372238	0.0113214	isomiRb	age
AGCTACATTGTCTGCTGGGTTTC	109.456	-0.696651	0.196491	-3.54546	0.000391923	0.0116852	isomiRb	age
TATTGCACTTGTCCCGGC	9.7374	-0.896501	0.253191	-3.54081	0.000398907	0.0116852	isomiRb	age
TCCAGTACTGAGCTGCCCCGAG	5.4494	-0.759105	0.214437	-3.54	0.000400133	0.0116852	isomiRb	age
TCCTATACTGAGCTGCCCCGAG	4.69407	-0.819256	0.231636	-3.53683	0.000404967	0.0116852	isomiRb	age
TGAGAACTGAATTCCATGGGTTC	21.4568	-0.690425	0.195132	-3.53825	0.000402791	0.0116852	isomiRb	age
TTCTGTACTGAGCTGCCCCGAG	4.38262	-0.832346	0.235151	-3.53962	0.000400696	0.0116852	isomiRb	age
AAGACGGGAGGAAAGAAG	7.82432	1.00694	0.285141	3.53139	0.000413386	0.0117951	isomiRb	age
CAACGGAATCCCAAAAGCAGCG	5.58627	-0.911434	0.258615	-3.52429	0.000424619	0.0117951	isomiRb	age
CCGGGGAGCCCGGCGGGC	125.615	0.977138	0.277369	3.52287	0.000426895	0.0117951	isomiRb	age
TAGCTTATCAGACTGATGTTGACG	31.5525	-0.806649	0.228847	-3.52484	0.000423743	0.0117951	isomiRb	age
TGAGATGAAGCACTGTAGCTCG	5.65734	-0.903757	0.256586	-3.52224	0.000427913	0.0117951	isomiRb	age
TGAGGTAGTAGGTTGTGTGGTT	2976.37	0.790414	0.224479	3.52111	0.00042974	0.0117951	isomiRb	age
ACAGTAGTCTGCACATTGGTC	12.3082	-0.882416	0.251862	-3.50358	0.000459054	0.0119827	isomiRb	age
CCCTGTACTGAGCTGCCCCGAGT	6.71108	-0.726242	0.20686	-3.51079	0.000446773	0.0119827	isomiRb	age
GCGGGTGCGGGGGTGGGC	59.3816	0.885028	0.252592	3.50378	0.0004587	0.0119827	isomiRb	age
GGAGAAGGGTCGGGGCGGC	35.9396	1.01854	0.290003	3.51217	0.000444463	0.0119827	isomiRb	age
TAGCTTATCAGACTGACGTTGAC	25.8288	-0.729864	0.208401	-3.50221	0.000461418	0.0119827	isomiRb	age
TGAGGGGCAGAGATCGAGACTTT	6.778	0.629514	0.179448	3.50806	0.000451395	0.0119827	isomiRb	age
TGTAAACATCCCCGGCTGGAAGCT	5.36915	-0.811319	0.231501	-3.50461	0.000457281	0.0119827	isomiRb	age
AAACCGTTACCATTACTGAGTT	230.105	-0.907641	0.259748	-3.49432	0.000475279	0.0121168	isomiRb	age
TCCTGTACTGAGCTGCCCCGGGA	6.22401	-0.837845	0.240127	-3.48917	0.000484527	0.0121168	isomiRb	age
TGAGAACTGAATTCCATGGGTT	1159.76	-0.582919	0.166911	-3.49239	0.000478717	0.0121168	isomiRb	age
TGAGGTAGTAGTTTGTACAGTG	6.36244	-1.01863	0.291908	-3.48954	0.000483849	0.0121168	isomiRb	age
TGTAAACATCCCCGACTGGAAGCT	2505.87	-0.659083	0.188724	-3.4923	0.000478877	0.0121168	isomiRb	age
TCCTGTACTGAGCTGCCCCGAGAAA	32.9275	0.819772	0.235091	3.48705	0.000488386	0.0121235	isomiRb	age
GAGGTAGTAGGTTGTGTG	12.31	0.86048	0.247127	3.48193	0.000497811	0.0122672	isomiRb	age
AGCTGGGTTCAGAACGC	13.2571	0.928481	0.267196	3.4749	0.000511039	0.0125019	isomiRb	age
TCCTGTACTGAGCCGCCCCGAGT	6.33373	-0.699568	0.201473	-3.47226	0.0005161	0.0125349	isomiRb	age
TGAGGTAGTAGTTTGTACAGG	8.3327	-0.94027	0.272031	-3.45648	0.000547271	0.0131971	isomiRb	age
TGTCAGTTTGTCAAATACCCCAT	9.45158	-1.09531	0.317491	-3.44988	0.000560827	0.013428	isomiRb	age
TGAGAACTGAATTCCATGGGTC	174.868	-0.627651	0.182155	-3.4457	0.000569592	0.0135419	isomiRb	age
AAGCGGGGCTGGGCGCG	876.936	0.762632	0.222248	3.43145	0.000600373	0.0141738	isomiRb	age
TGGAGGCGTGGGTTCGAA	36.2014	1.00063	0.292519	3.42072	0.000624551	0.0145646	isomiRb	age
TGTAAACATCCCCGACTGGAAG	1002.32	-0.654131	0.19125	-3.42029	0.000625552	0.0145646	isomiRb	age
AAACCGTTACCATTACTGGGC	7.25222	-0.925191	0.270945	-3.41468	0.000638564	0.0146874	isomiRb	age
AGGTAGTAGGTTGTGTGGT	17.1672	0.868349	0.254329	3.41427	0.000639529	0.0146874	isomiRb	age
CCCAGTGTTCAGACTACCTGTTC	414.078	-0.608609	0.178492	-3.40973	0.000650268	0.0148331	isomiRb	age
AAAAGATGGGTTGAGAGGGCGA	8.08922	0.848524	0.249706	3.3981	0.000678561	0.0152722	isomiRb	age
TCCTGTACTGAGCTGCCCC	122.537	-0.605596	0.178161	-3.39915	0.000675966	0.0152722	isomiRb	age
GAGGTAGTAGGTTGTGTGGTT	138.501	0.814196	0.240031	3.39204	0.000693749	0.0155106	isomiRb	age
ACATAGGAGGTGTAGAA	33.954	-1.0258	0.302928	-3.38629	0.000708445	0.0156321	isomiRb	age
TGAGAACTGAATTCCATGGGTTT	144.014	-0.605631	0.178763	-3.3879	0.000704297	0.0156321	isomiRb	age
TCCTGCACTGAGCTGCCCCGA	6.66665	-0.755223	0.22319	-3.38377	0.000714982	0.0156739	isomiRb	age
GGGGCAGCTCAGTACAG	10.5422	0.956629	0.283413	3.37539	0.000737115	0.0160548	isomiRb	age
AAGGGCTTCCTCTCTGCAGGA	125.197	0.669383	0.198829	3.36663	0.000760939	0.0163626	isomiRb	age
AGGAGGCTGAGGCGGGA	11.0939	1.00678	0.298969	3.36751	0.000758494	0.0163626	isomiRb	age
TAGCTTATCAGACTGATGTTG	911.262	-0.669583	0.199361	-3.35864	0.000783261	0.016736	isomiRb	age
TATTGCACTTGTCCCGGCCTGT	7449.01	-0.710317	0.211746	-3.35457	0.000794887	0.0167721	isomiRb	age
TCCTGTACTGAGCTGCCCCGAGA	1851.5	-0.594052	0.177019	-3.35587	0.000791146	0.0167721	isomiRb	age
GAGAAGGGTCGGGGCGGT	20.0824	0.973068	0.29143	3.33895	0.000840971	0.0175901	isomiRb	age
TAGCTCATCAGACTGATGTTGA	5.0582	-0.78911	0.236407	-3.33792	0.000844074	0.0175901	isomiRb	age
TATTGCACTTGTCCCGGCCTGC	1180.71	-0.739486	0.221911	-3.33236	0.00086114	0.0177298	isomiRb	age
TCCTGTACTGAGCTGTCCCGAG	8.36853	-0.723984	0.217262	-3.33231	0.00086128	0.0177298	isomiRb	age
TCAGGCTCAGTCCCCTCCCGATT	32.0008	-0.778948	0.234146	-3.32677	0.000878592	0.0179765	isomiRb	age
TTGCACTTGTCTCGGTCTGA	5.55075	-0.842469	0.253441	-3.32412	0.000886984	0.0180389	isomiRb	age
GCTGGTCTGAGAGGATG	71.093	0.856134	0.258185	3.31597	0.000913257	0.0182435	isomiRb	age
TATCGCACTTGTCCCGGCCTGC	5.10312	-0.880489	0.26528	-3.3191	0.000903093	0.0182435	isomiRb	age
TCCTGTACTGAGCTGCCCGAG	10.6615	-0.668758	0.20164	-3.31659	0.000911241	0.0182435	isomiRb	age
GGGGGCGGGCGCCGGCG	17.4278	1.00751	0.304228	3.31171	0.000927279	0.0184147	isomiRb	age
ATAAGCTGGGTTGAGAGGGCG	5.09023	0.535505	0.161822	3.30923	0.000935531	0.0184699	isomiRb	age
CCCTGTACTGAGCTGCCCCG	4.27479	-0.746368	0.226089	-3.30121	0.000962679	0.0188954	isomiRb	age
TACCACAGGGTAGAACCACGG	154.902	0.683861	0.207314	3.29868	0.00097142	0.0189567	isomiRb	age
AAAAGCTGGGTTGAGAG	92.9144	0.514342	0.156546	3.28557	0.00101776	0.0196369	isomiRb	age
TAGCTTATCAGACTGATGTTGGC	60.1152	-0.712045	0.216752	-3.28506	0.00101961	0.0196369	isomiRb	age
TGAGAACTGAATTCCATGGGC	130.552	-0.514808	0.156766	-3.28392	0.00102372	0.0196369	isomiRb	age
TACAGTACTGTGATAACT	47.121	-0.669596	0.204692	-3.27123	0.00107081	0.0204239	isomiRb	age
TCCTGTACTGAGCTGCCC	51.1489	-0.585988	0.179609	-3.26257	0.00110406	0.0209399	isomiRb	age
GGGATTACAGGCGTGAGC	49.9423	0.938669	0.289226	3.24546	0.00117262	0.0218075	isomiRb	age
TAGCTTATCAGGCTGATGTTGA	6.83676	-0.758436	0.233744	-3.24472	0.00117564	0.0218075	isomiRb	age
TATTGCACTTGCCCCGGCCTGT	28.8028	-0.722137	0.222478	-3.24588	0.00117088	0.0218075	isomiRb	age
TCCTGTACTGAGCCGCCCCGA	11.7633	-0.635732	0.195766	-3.24741	0.0011646	0.0218075	isomiRb	age
TAAAGTGCTTATAGTGCAGGTAG	116.184	-0.789806	0.244314	-3.23275	0.00122603	0.0225551	isomiRb	age
TAGCTTATCAGACTGATGTTGAT	933.115	-0.649384	0.200924	-3.23199	0.00122931	0.0225551	isomiRb	age
AAGAGCTGGGTTGAGAGGGCG	25.6851	0.410463	0.127233	3.22607	0.00125502	0.0226132	isomiRb	age
CCCTGTAGATCCGAATTTGT	18.8538	0.80652	0.2499	3.22737	0.00124933	0.0226132	isomiRb	age
CTGTACTGAGCTGCCCCGAGA	47.4558	0.655348	0.203126	3.22632	0.00125395	0.0226132	isomiRb	age
TCAGGCTCAGTCCCCTCCCGAC	7.84246	-0.768501	0.238306	-3.22485	0.00126039	0.0226132	isomiRb	age
TCTTGGAGTAGGTCATTGGGT	10.4867	-0.949747	0.294624	-3.22359	0.00126597	0.0226132	isomiRb	age
CGGGGTCGGCGGCGACG	44.0525	0.883431	0.275052	3.21187	0.00131876	0.0234323	isomiRb	age
CGGGGCAGCTCAGTACAGGT	9.61262	0.811689	0.2537	3.1994	0.00137713	0.0243413	isomiRb	age
GAGGTAGTAGGTTGTGTGG	60.4981	0.695119	0.21747	3.19638	0.00139161	0.0244692	isomiRb	age
AAAAGCTGGGGTGAGAGGGCGA	6.1895	0.78134	0.24492	3.19018	0.00142184	0.0248711	isomiRb	age
TAGCTTATCAGACTGATGTTGAC	10452.2	-0.628485	0.197323	-3.18505	0.00144728	0.0251856	isomiRb	age
GAAGTTGTTCGTGGTGGATTCGA	4.4678	-0.898348	0.283348	-3.17048	0.00152189	0.0261199	isomiRb	age
GGGAGAAGGGTCGGGGC	19.0292	0.925803	0.292302	3.16728	0.0015387	0.0261199	isomiRb	age
TCAGGCTCAGTCCCCTCCCGAA	7.86339	-0.837886	0.264361	-3.16948	0.00152713	0.0261199	isomiRb	age
TCCTGTACTGAGCTGCCCCGA	3499.16	-0.547681	0.172928	-3.1671	0.00153965	0.0261199	isomiRb	age
TCTTGTACTGAGCTGCCCCGAG	4.46981	-0.74257	0.234233	-3.17021	0.00152327	0.0261199	isomiRb	age
ACAGGAGTGGGGGGTGGGACG	142.139	0.893274	0.282384	3.16334	0.00155972	0.0263281	isomiRb	age
TGTAAACATCCCCGACTGGAGGCT	10.7105	-0.658837	0.208395	-3.16149	0.00156964	0.0263638	isomiRb	age
AGGTAGTAGGTTGTGTGGTT	21.102	0.798205	0.252834	3.15704	0.00159382	0.0265061	isomiRb	age
TATACAAGGGCAAGCTCTCTGC	8.55331	-0.772779	0.24474	-3.15755	0.00159103	0.0265061	isomiRb	age
CAGGGCTGGCAGTGACATGGGT	24.8634	-0.601588	0.190696	-3.1547	0.00160661	0.0265877	isomiRb	age
AGAAGGGTCGGGGCGGC	134.978	0.817502	0.259433	3.15112	0.00162648	0.0267853	isomiRb	age
TATTGCACTTGTCCCGGCTTGT	6.33101	-0.805474	0.255763	-3.14929	0.00163665	0.026822	isomiRb	age
CCGGGGAGCCCGGCGGGT	21.6989	0.938963	0.298558	3.14499	0.00166092	0.0269778	isomiRb	age
TAGCACCATCTGAAATCGGTT	23.5822	-0.789994	0.251208	-3.14478	0.00166214	0.0269778	isomiRb	age
CATTGCACTTGTCTCGGTCTG	132.16	-0.646844	0.205929	-3.1411	0.00168317	0.0271884	isomiRb	age
TTAGGGGCAGAGAGCGAGACTTT	7.2171	0.701207	0.223891	3.13191	0.00173672	0.0279199	isomiRb	age
AGGAGTGGGGGGTGGGACG	27.218	0.976261	0.312872	3.12032	0.00180653	0.0281053	isomiRb	age
CAGCTTATCAGACTGATGTTGA	4.64657	-0.798582	0.255639	-3.12386	0.00178493	0.0281053	isomiRb	age
CCCTGTACTGAGCTGCCCCGAGA	6.7021	-0.685995	0.219797	-3.12103	0.00180217	0.0281053	isomiRb	age
GGCGGGTGCGGGGGTGGGCG	25.6321	0.866273	0.276951	3.1279	0.00176061	0.0281053	isomiRb	age
TAGCTTATCGGACTGATGTTGA	8.44247	-0.726267	0.232638	-3.12188	0.00179703	0.0281053	isomiRb	age
TCCTGTACTGAGCTGCCCCGAGAT	35.8891	-0.694424	0.222091	-3.12675	0.00176749	0.0281053	isomiRb	age
TGGAGTGGGACAATGGTGTTT	4.82151	-0.833532	0.267105	-3.12061	0.00180477	0.0281053	isomiRb	age
TCCTGTACCGAGCTGCCCCGAGT	4.81807	-0.658169	0.211052	-3.11851	0.00181765	0.0281486	isomiRb	age
TAGCTTATCAGACTGGTGTTG	5.68569	-0.844191	0.270834	-3.117	0.001827	0.0281642	isomiRb	age
AACATTCAACGCTGTCGGTGAGG	5.43165	-0.721995	0.231997	-3.11208	0.00185773	0.0282274	isomiRb	age
AGACACATTTGGAGAGGGAAC	29.893	0.749149	0.240807	3.111	0.00186455	0.0282274	isomiRb	age
TAGCTTACCAGACTGATGTTGAC	34.3346	-0.632515	0.203193	-3.11288	0.00185272	0.0282274	isomiRb	age
TCCTGTACCGAGCTGCCCCGA	9.61363	-0.61918	0.198834	-3.11405	0.00184539	0.0282274	isomiRb	age
TGAGATGAAGCACTGTAGCTT	135.363	-0.602024	0.193761	-3.10704	0.0018897	0.0284804	isomiRb	age
TCCTGTACTGAGCTGCCCCAAG	4.97098	-0.718018	0.231241	-3.10506	0.00190241	0.0285446	isomiRb	age
AAGAGCTGGGTTGAGAGGGC	5.70777	0.62012	0.199928	3.10172	0.00192401	0.028741	isomiRb	age
TTATAAAGCAATGAGACTGATC	26.9824	-0.778738	0.251246	-3.0995	0.00193846	0.0288292	isomiRb	age
TGAGAACTGAATTCCATGGGTG	15.068	-0.698586	0.22563	-3.09616	0.00196047	0.0290287	isomiRb	age
TATTGCACTTGTCCCGGCCCGT	20.677	-0.70684	0.228564	-3.09252	0.00198463	0.0291309	isomiRb	age
TCCCGTACTGAGCTGCCCCGA	14.3177	-0.592468	0.19157	-3.09271	0.0019834	0.0291309	isomiRb	age
AACATTCAACGCTGTCGGTGG	9.87229	-0.634771	0.205604	-3.08734	0.00201955	0.0295151	isomiRb	age
TAGCTTATCAGACTGACGTTGA	5.03356	-0.76906	0.249374	-3.08396	0.00204262	0.0297236	isomiRb	age
TCAGGCTCAGTCCCCTCCCGAT	58.5235	-0.653462	0.212548	-3.07442	0.00210913	0.0305597	isomiRb	age
TGAGGTAGTAGTTTGTGCTGTTC	21.5732	-0.652527	0.212342	-3.073	0.00211919	0.0305743	isomiRb	age
AAGCGGGGCTGGGCGCA	86.5216	0.686667	0.224155	3.06336	0.00218867	0.0314095	isomiRb	age
TGAGGGGCAGAGAACGAGACTT	4.37694	0.42537	0.138901	3.0624	0.00219569	0.0314095	isomiRb	age
AAACCGTTACTATTACTGAG	7.09664	-0.880263	0.288198	-3.05437	0.00225536	0.032127	isomiRb	age
AAAAGCTGGGTTGGGAGGGC	10.9607	0.508435	0.166763	3.04884	0.00229726	0.0321807	isomiRb	age
ACTAGATTGTGAGCTCCTGGAGC	4.82609	-0.63388	0.207654	-3.05258	0.00226882	0.0321807	isomiRb	age
CAGCTTATCAGACTGATGTTGAC	25.3713	-0.64653	0.211949	-3.0504	0.00228537	0.0321807	isomiRb	age
TAGCTTATCAGACTGATGTTGGT	10.0976	-0.702646	0.230443	-3.04911	0.00229518	0.0321807	isomiRb	age
TATTGCTCTTGTCCCGGCCTGT	7.96991	-0.78624	0.258693	-3.03927	0.00237149	0.0330833	isomiRb	age
AAAAGCTGGGTTGAGAGGGAGA	5.91584	0.610983	0.201642	3.03004	0.0024452	0.0333657	isomiRb	age
AAGCTGGGTTGAGAGGGCGAAT	67.5395	-0.422878	0.139654	-3.02805	0.00246137	0.0333657	isomiRb	age
CGGCGGGTGCGGGGGTGGGC	56.383	0.741832	0.244609	3.03272	0.00242359	0.0333657	isomiRb	age
CGGGGCAGCTCAGTACAGG	1394.51	0.790682	0.261219	3.0269	0.0024708	0.0333657	isomiRb	age
TGAGGTAGTAGGTTGTGTA	10.7334	0.884723	0.292262	3.02716	0.0024686	0.0333657	isomiRb	age
TGTAAACATCCCCGACCGGAAGCT	6.57523	-0.65696	0.216754	-3.0309	0.00243824	0.0333657	isomiRb	age
TGTAAACATCCCCGACTGGGAGCT	11.7498	-0.630883	0.208116	-3.0314	0.00243421	0.0333657	isomiRb	age
TTCAAGTAATCCAGGATAGGCG	112.446	-0.761696	0.251529	-3.02826	0.00245965	0.0333657	isomiRb	age
AAAAGCTGGGTTGAGAGGGCGGA	26.2614	0.355491	0.117708	3.02011	0.00252683	0.0337177	isomiRb	age
GAAAGCTGGGTTGAGAGGGC	8.11786	0.561436	0.185795	3.0218	0.00251273	0.0337177	isomiRb	age
TGAGGTAGTAGATTGTATAGTG	14.5791	-0.929218	0.307573	-3.02113	0.00251832	0.0337177	isomiRb	age
AGAAGCTGGGTTGAGAGGGCA	4.07062	0.501489	0.166415	3.01348	0.00258271	0.0342059	isomiRb	age
TGTCAGTTTGTCAAATACCCC	8.60803	-0.887887	0.294649	-3.01337	0.00258368	0.0342059	isomiRb	age
AGAAGCTGGGTTGAGAGGGCG	42.1877	0.372565	0.123771	3.0101	0.00261157	0.0344401	isomiRb	age
TAGCTTATCAGACTGATGC	11.738	-0.782951	0.260715	-3.00309	0.00267256	0.0351073	isomiRb	age
AGAAGCTGGGTTGAGAGGGC	9.32773	0.483588	0.161506	2.99425	0.00275119	0.0359518	isomiRb	age
GGGGCGGGCTCCGGCGG	13.2002	0.908995	0.303698	2.99309	0.00276171	0.0359518	isomiRb	age
TCAGTGCACTACAGAACTTTG	323.881	-0.527428	0.176261	-2.9923	0.0027688	0.0359518	isomiRb	age
TCCTGTACTGAGCTGTCCCGA	4.19338	-0.731845	0.244857	-2.98887	0.00280015	0.0362196	isomiRb	age
TAGCTTATCAGACTGGTGTTGAC	45.7325	-0.616982	0.206766	-2.98397	0.00284537	0.036664	isomiRb	age
AAAAGCTGGGCTGAGAGGGCGA	51.4201	0.343402	0.115494	2.97334	0.0029458	0.0377157	isomiRb	age
TCAGTGCACTACAGTACTTTGT	6.41299	-0.715953	0.240821	-2.97297	0.00294933	0.0377157	isomiRb	age
TCCTGTACTGAGCTGCCCTGAG	6.62852	-0.66154	0.222848	-2.96857	0.00299191	0.037918	isomiRb	age
TGTAAACATCCCCGACTGGAAGCTT	127.059	-0.601894	0.202804	-2.96786	0.00299885	0.037918	isomiRb	age
TGTAAACATCCTTGACTGGAAGCT	193.073	-0.644153	0.216904	-2.96977	0.00298027	0.037918	isomiRb	age
GAGAACTGAATTCCATAGGCT	9.037	0.743996	0.250982	2.96435	0.00303328	0.0382102	isomiRb	age
CTAGACTGAAGCTCCTTGAGGG	24.9906	-0.578082	0.195222	-2.96114	0.00306498	0.038466	isomiRb	age
CGGGGCAGCTCAGTACAG	94.8255	0.791928	0.268186	2.95291	0.00314797	0.0393613	isomiRb	age
AAGACGGGAGGAAAGAAGGA	9.12434	0.790351	0.267879	2.9504	0.00317361	0.0394002	isomiRb	age
CTCGGTCTGAGGCCCCTCAGT	9.72461	-0.560923	0.190202	-2.94909	0.00318711	0.0394002	isomiRb	age
TAGCTTATCAGACTGGTGTTGA	10.6925	-0.692059	0.23484	-2.94693	0.00320943	0.0394002	isomiRb	age
TTATAAAGCAATGAGACTGATT	264.31	-0.704308	0.23894	-2.94763	0.00320221	0.0394002	isomiRb	age
TTATGGTTTGCCTGGGACTGT	63.4901	-0.557762	0.189262	-2.94704	0.00320828	0.0394002	isomiRb	age
CATTGCACTTGTCTCGGTCTGT	42.4112	-0.668683	0.228265	-2.92942	0.00339598	0.0413893	isomiRb	age
TGAGAACTGAATTCCATGGGTTG	314.524	-0.513386	0.175239	-2.92964	0.00339354	0.0413893	isomiRb	age
CTGCCAGTTGAAGAACTGT	12.5654	-0.528272	0.180762	-2.92248	0.0034726	0.0417874	isomiRb	age
GAGGTAGTAGGTTGTGTGGTC	17.5605	0.723802	0.247465	2.92487	0.00344604	0.0417874	isomiRb	age
TCCTGTACTGAGCTGCTCCGA	6.77028	-0.663911	0.227213	-2.92198	0.00347816	0.0417874	isomiRb	age
TGAGGTAGTAGTTTGTGCTGG	11.3255	-0.756912	0.258977	-2.9227	0.00347012	0.0417874	isomiRb	age
TGCAAACATCCCCGACTGGAAGCT	5.15041	-0.68178	0.233505	-2.91977	0.00350294	0.0419359	isomiRb	age
TGAGGTAGTAGTTTGTGCTG	307.346	-0.575079	0.19723	-2.91578	0.00354805	0.0423258	isomiRb	age
TAGCTTATCAGGCTGATGTTGAC	34.4008	-0.60629	0.208111	-2.91331	0.0035762	0.0425114	isomiRb	age
AACCCGTAGATCCGAACTTGTGT	70.0723	-0.738274	0.253868	-2.9081	0.00363634	0.0430747	isomiRb	age
CATTGCACTTGTCCCGGCCTGT	15.5004	-0.680049	0.234376	-2.90153	0.0037134	0.0438337	isomiRb	age
ACTGGACTTGGAGTCAGAAA	4.93128	0.565448	0.19515	2.8975	0.00376145	0.04394	isomiRb	age
TAGCTTATCAGACCGATGTTGAC	33.4449	-0.59206	0.204264	-2.8985	0.00374949	0.04394	isomiRb	age
TCCTGTACTGGGCTGCCCCG	4.74322	-0.655514	0.226215	-2.89775	0.00375849	0.04394	isomiRb	age
AAAAGCTGGGTTGAGAGGGCA	917.357	0.338611	0.11708	2.89212	0.00382651	0.0443744	isomiRb	age
GGAGGAGGAGGAGGAGGA	42.3956	0.825324	0.28557	2.8901	0.00385121	0.0443744	isomiRb	age
TACAGTAGTCTGCACATTGGTT	19.2501	-0.813865	0.281528	-2.89088	0.00384164	0.0443744	isomiRb	age
TAGCTTATCAGACCGATGTTGA	6.58965	-0.694786	0.240155	-2.89308	0.00381488	0.0443744	isomiRb	age
AAGACGGGAGGAAAGAAGGGAT	25.7821	0.740438	0.256584	2.88575	0.00390476	0.0448384	isomiRb	age
TATTGCGCTTGTCCCGGCCTGT	34.3472	-0.648431	0.224801	-2.88446	0.00392084	0.0448703	isomiRb	age
TCCTGTACTGAGCTGCCTCGAG	6.35627	-0.634324	0.220224	-2.88035	0.00397229	0.045153	isomiRb	age
TGAGGTAGTAGTTTGTGCTGC	128.105	-0.586476	0.203556	-2.88116	0.00396216	0.045153	isomiRb	age
TGAGTGTGTGTGTGTGAGTGTGTG	22.7421	0.748161	0.26006	2.87688	0.00401633	0.0455005	isomiRb	age
AAAGCTGGGTTGAGAGGG	47.6794	0.408764	0.142342	2.8717	0.00408275	0.0460983	isomiRb	age
CTCGGCGTGGCGTCGGTCGTGT	18.7104	0.551066	0.192695	2.85978	0.00423937	0.0472347	isomiRb	age
GGTAGTAGGTTGTGTGG	11.2228	0.719979	0.251736	2.86005	0.00423568	0.0472347	isomiRb	age
TATTGCACTTGTCCCGGCCTGA	308.721	-0.619108	0.21631	-2.86214	0.00420792	0.0472347	isomiRb	age
TCAGTGCACTACAGAACTTTGC	1530.85	-0.523996	0.183202	-2.86021	0.00423367	0.0472347	isomiRb	age
AAAAGCTGGGTTGGGAGGGCG	49.4085	0.340556	0.119289	2.85489	0.00430516	0.0478099	isomiRb	age
AAAGGCTGGGTTGAGAGGGCG	42.8094	0.343443	0.120459	2.85113	0.00435642	0.048063	isomiRb	age
AGCTACATTGTCTGCTGGGTTTCT	214.888	-0.532776	0.18681	-2.85196	0.00434502	0.048063	isomiRb	age
TGAGAACTGAATTCCATG	27.3461	-0.549369	0.193005	-2.8464	0.0044217	0.0486243	isomiRb	age
AAAGCTGGGTTGAGAGGGT	26.3663	0.50109	0.176412	2.84044	0.00450508	0.0490129	isomiRb	age
ATCACATTGCCAGGGATTTCC	42.1159	-0.669692	0.235723	-2.84101	0.00449703	0.0490129	isomiRb	age
ATCGGGAATGTCGTGTCCGCC	5.54132	-0.726829	0.255797	-2.84143	0.00449117	0.0490129	isomiRb	age
CACCCTGTAGAACCGAATTTGT	12.6905	0.786327	0.276902	2.83973	0.00451511	0.0490129	isomiRb	age
TGTAAGCATCCCCGACTGGAAGCT	7.85848	-0.647341	0.22834	-2.83499	0.00458273	0.0495875	isomiRb	age
GCATTGGTGGTTCAGTGGTAGAATTCGCGCC	25.1439	2.01035	0.364097	5.52148	3.36151e-08	5.31455e-05	isotRNA	age
GCATTGGTGGTTCCGTGGTAGAATTCTCGCC	38.6681	1.21791	0.277424	4.39008	1.13307e-05	0.00722413	isotRNA	age
GGTCTGGTGGTCTAGTGGTATGATTCTC	29.3347	-2.11532	0.493661	-4.28496	1.82774e-05	0.00722413	isotRNA	age
GTGGTTAGTACTCTGCGTT	82.9097	1.51291	0.349492	4.32888	1.4987e-05	0.00722413	isotRNA	age
GGGGGATTAGCTCAAATGG	76.5078	1.42576	0.343295	4.15316	3.2792e-05	0.0103688	isotRNA	age
CAGGCGGCCCGGGTTCGACTCCCGGTGTGGGAA	431.399	1.193	0.290542	4.10611	4.0237e-05	0.0106025	isotRNA	age
TAGTGGTTAGTACTCTGCGTT	235.418	1.15093	0.295661	3.89273	9.91233e-05	0.0223877	isotRNA	age
TGGAGGCGTGGGTTCGAA	56.8503	1.81578	0.476253	3.81264	0.00013749	0.0271715	isotRNA	age
GCCCGGATGATCCTCAGTG	90.5215	1.45472	0.385348	3.77509	0.000159947	0.0280974	isotRNA	age
GGTCTGGTGGTCTAGTGGTATGATTCTCGCTT	51.6248	-1.45369	0.396514	-3.66617	0.000246206	0.0389252	isotRNA	age
CGGAAGCGTGCTGGGCC	112.752	1.35309	0.382233	3.53996	0.000400185	0.0465775	isotRNA	age
GCATTGGTGGTTCAGTGGTAGAAGTCTCGCC	21.3356	1.3979	0.394048	3.54754	0.000388844	0.0465775	isotRNA	age
TCCCTGATAGCTCAGTCGGTAGAGCGACGGACT	44.5146	-1.31661	0.366569	-3.59171	0.000328513	0.0465775	isotRNA	age
TCCCTGGTGGTCTAGTGGTTAGG	31.9566	0.793676	0.224711	3.53199	0.000412451	0.0465775	isotRNA	age
TCCTCGATAGCTCAGTCGGTAGAGCGCCGGACTGTT	64.0842	-1.15837	0.330054	-3.50965	0.000448697	0.0472926	isotRNA	age
GCATTGGTGGTTCAGTGGTAGAATTCTCGCCTGT	120.863	1.07578	0.310561	3.464	0.000532212	0.0494957	isotRNA	age
GCGGGTGTAGCTCAGTGGTAGAGCG	60.3216	-1.17957	0.339679	-3.47262	0.000515413	0.0494957	isotRNA	age
RP1-273N12,4	42.6199	-1.46158	0.209836	-6.96536	3.27563e-12	9.74172e-09	lincRNA	age
LINC02174	25.344	-1.37654	0.202331	-6.8034	1.02178e-11	1.51939e-08	lincRNA	age
RP11-397H6,1	58.1721	-1.33968	0.201174	-6.65935	2.75048e-11	2.04498e-08	lincRNA	age
RP11-634B22,4	13.4178	-1.52921	0.229368	-6.66708	2.60949e-11	2.04498e-08	lincRNA	age
RP11-759A24,3	354.966	-1.14515	0.173335	-6.60661	3.93231e-11	2.33894e-08	lincRNA	age
MIR4432HG	158.348	-1.26348	0.192485	-6.56403	5.23741e-11	2.59601e-08	lincRNA	age
AC133633,2	47.8115	-1.24756	0.199075	-6.2668	3.68548e-10	1.5658e-07	lincRNA	age
RP11-15K3,1	73.9976	-1.08157	0.178595	-6.056	1.39548e-09	5.18769e-07	lincRNA	age
LINC00960	9.27668	-1.38516	0.229782	-6.02813	1.65872e-09	5.48116e-07	lincRNA	age
CTD-2270L9,4	16.3046	-1.38118	0.237293	-5.82056	5.86495e-09	1.67662e-06	lincRNA	age
LINC02095	119.25	-1.17308	0.201864	-5.81124	6.20135e-09	1.67662e-06	lincRNA	age
LINC02052	107.837	-0.980677	0.18348	-5.34486	9.04872e-08	2.24257e-05	lincRNA	age
AC004870,3	118.859	-0.91972	0.181133	-5.07761	3.82219e-07	8.744e-05	lincRNA	age
RP11-114J13,1	616.988	-0.891619	0.176128	-5.06234	4.14137e-07	8.79745e-05	lincRNA	age
AC093802,1	190.551	-0.865818	0.177512	-4.87752	1.07427e-06	0.000212993	lincRNA	age
AF212831,2	8.61841	-1.15123	0.237425	-4.84881	1.24205e-06	0.000230865	lincRNA	age
RP11-545P6,2	188.424	-0.796041	0.164946	-4.82608	1.39246e-06	0.000243598	lincRNA	age
HAR1B	17.18	1.05364	0.219177	4.80726	1.5301e-06	0.000252806	lincRNA	age
AC097713,3	16.2436	1.02774	0.215521	4.76864	1.85476e-06	0.000290319	lincRNA	age
LINC01189	7.33622	-1.02599	0.216221	-4.74512	2.08381e-06	0.000309863	lincRNA	age
CTD-2210P24,6	20.5728	1.00096	0.213536	4.68755	2.76501e-06	0.000391579	lincRNA	age
LINC01249	205.288	-0.826187	0.177943	-4.64299	3.43407e-06	0.000464224	lincRNA	age
RP1-163M9,8	7.05695	1.1145	0.241459	4.61571	3.91749e-06	0.000506549	lincRNA	age
RP11-703G6,1	47.6407	-0.898054	0.195339	-4.59741	4.2777e-06	0.000530079	lincRNA	age
RP11-930O11,1	29.3389	0.96013	0.210315	4.56521	4.99001e-06	0.000593612	lincRNA	age
RP11-111F5,8	7.45166	-0.988376	0.217239	-4.54971	5.37188e-06	0.000614461	lincRNA	age
RP11-382D12,2	7.45582	-1.11473	0.246256	-4.52671	5.9908e-06	0.000659876	lincRNA	age
AC022486,1	40.67	-0.885792	0.196409	-4.50995	6.48434e-06	0.00068873	lincRNA	age
LINC00881	19.5712	-0.941493	0.210085	-4.48149	7.41221e-06	0.000760135	lincRNA	age
RP11-756G20,1	147.926	0.942009	0.211909	4.44535	8.77495e-06	0.00086989	lincRNA	age
AC012354,6	61.9315	0.992549	0.22827	4.34813	1.37305e-05	0.00128853	lincRNA	age
RP11-362A1,1	78.508	-0.754292	0.17356	-4.346	1.38644e-05	0.00128853	lincRNA	age
RP11-3P22,2	548.078	-0.753388	0.175482	-4.29325	1.76075e-05	0.00158681	lincRNA	age
CTC-535M15,2	693.58	-0.673357	0.158182	-4.25684	2.07333e-05	0.00176174	lincRNA	age
LINC02067	24.1679	0.84527	0.198461	4.25912	2.05232e-05	0.00176174	lincRNA	age
AC061992,2	25.398	0.843927	0.199121	4.23826	2.25257e-05	0.00181058	lincRNA	age
RP11-473E2,4	24.5561	0.838601	0.197703	4.24172	2.21815e-05	0.00181058	lincRNA	age
RP11-606D9,1	8.13668	0.98218	0.232235	4.22926	2.34466e-05	0.00183501	lincRNA	age
RP11-766N7,4	143.024	-0.729758	0.174438	-4.18349	2.8707e-05	0.00218909	lincRNA	age
RP11-367G18,1	76.7655	0.746129	0.179584	4.15477	3.25608e-05	0.00236185	lincRNA	age
RP11-439A17,4	68.6069	1.01754	0.244818	4.15631	3.23425e-05	0.00236185	lincRNA	age
AC114765,2	55.1618	0.724184	0.174731	4.14456	3.40468e-05	0.00241084	lincRNA	age
RP11-475I24,8	7.20939	-0.882558	0.217196	-4.06341	4.83608e-05	0.00334477	lincRNA	age
RP11-586K12,4	6.60036	1.09279	0.269534	4.05435	5.02736e-05	0.00339804	lincRNA	age
RP4-764O22,1	89.5771	0.826725	0.205133	4.0302	5.57298e-05	0.00368312	lincRNA	age
RP11-164C12,2	25.5043	0.741598	0.184647	4.01629	5.91212e-05	0.00382231	lincRNA	age
RP11-510I5,4	61.7521	0.771414	0.19242	4.00902	6.09716e-05	0.00385808	lincRNA	age
RP11-656A15,1	23.0566	0.853385	0.213366	3.99962	6.34445e-05	0.00393092	lincRNA	age
AC123023,1	52.5654	0.773053	0.193809	3.98873	6.64269e-05	0.0040317	lincRNA	age
RP11-1263C18,2	20.4049	-1.09453	0.277246	-3.94785	7.88559e-05	0.00469035	lincRNA	age
RP11-10C24,2	15.1773	0.80819	0.205706	3.92886	8.53507e-05	0.00497712	lincRNA	age
AC097721,2	176.992	0.780708	0.199187	3.91948	8.87395e-05	0.00503969	lincRNA	age
RP11-444D3,1	302.115	0.742719	0.189634	3.91658	8.98128e-05	0.00503969	lincRNA	age
LINC01802	16.7507	-0.773953	0.19838	-3.90137	9.5649e-05	0.00526778	lincRNA	age
AC005330,2	9.39539	-0.910631	0.235007	-3.8749	0.000106667	0.00537398	lincRNA	age
AC083843,2	21.4626	-0.834905	0.215902	-3.86705	0.000110161	0.00537398	lincRNA	age
LINC01258	67.6277	0.744274	0.191505	3.88645	0.000101721	0.00537398	lincRNA	age
RP11-17M15,1	6.38579	1.06313	0.274165	3.87771	0.000105443	0.00537398	lincRNA	age
RP11-19N8,7	6.15073	1.05482	0.272219	3.8749	0.000106669	0.00537398	lincRNA	age
RP11-259K15,2	48.0418	-0.728647	0.18753	-3.8855	0.000102121	0.00537398	lincRNA	age
RP11-412P11,1	19.3121	0.781627	0.202133	3.8669	0.000110226	0.00537398	lincRNA	age
RP11-351M16,3	82.622	0.72573	0.189661	3.82646	0.000129999	0.00623574	lincRNA	age
RP11-96O20,2	21.1605	0.783723	0.205366	3.81622	0.000135513	0.0062971	lincRNA	age
RP5-1050E16,2	18.2456	-0.760412	0.199151	-3.81827	0.000134391	0.0062971	lincRNA	age
LINC01205	126.706	0.755263	0.198341	3.80791	0.000140146	0.00631505	lincRNA	age
LINC01301	940.571	-0.826932	0.217132	-3.80844	0.000139846	0.00631505	lincRNA	age
AC026167,1	133.776	0.758882	0.19953	3.80334	0.000142756	0.00633666	lincRNA	age
RP11-148B6,2	14.4095	0.827889	0.218825	3.78333	0.000154744	0.00676776	lincRNA	age
RP11-252E2,2	18.9285	0.801866	0.212249	3.77795	0.000158126	0.00681548	lincRNA	age
LINC01256	130.585	-0.69287	0.18367	-3.77236	0.000161709	0.00687034	lincRNA	age
LINC00858	69.55	0.69883	0.18582	3.76079	0.000169375	0.00709468	lincRNA	age
RP11-26L16,1	24.7874	0.767533	0.205857	3.72848	0.000192639	0.00795705	lincRNA	age
RP11-173L6,1	81.3281	0.81672	0.222273	3.67439	0.000238415	0.00945397	lincRNA	age
RP11-434D11,4	33.9975	0.772823	0.210177	3.677	0.00023599	0.00945397	lincRNA	age
RP5-884C9,2	60.3379	0.693189	0.188534	3.67674	0.000236234	0.00945397	lincRNA	age
RP11-136O12,2	47.5419	0.665892	0.181865	3.66146	0.000250783	0.0096861	lincRNA	age
RP11-47I22,2	10.0342	-0.987542	0.269511	-3.6642	0.000248115	0.0096861	lincRNA	age
C15orf59-AS1	45.5179	0.679651	0.186138	3.65133	0.000260883	0.009947	lincRNA	age
AC073115,6	55.4949	0.749226	0.20555	3.64499	0.000267405	0.0100666	lincRNA	age
RP11-297P16,4	20.3487	0.881152	0.242469	3.63408	0.000278973	0.0103708	lincRNA	age
RP11-498C9,15	17.1269	-0.747592	0.207325	-3.6059	0.000311077	0.0114215	lincRNA	age
CTD-2555O16,1	24.9305	0.743288	0.207004	3.5907	0.000329789	0.0119609	lincRNA	age
LINC01712	18.2577	-0.694417	0.193803	-3.5831	0.000339534	0.012166	lincRNA	age
RP11-665C16,6	7.07174	0.741117	0.207229	3.57632	0.000348468	0.0123374	lincRNA	age
LINC00284	93.9875	0.694624	0.19496	3.56291	0.000366772	0.0128327	lincRNA	age
RP11-4B14,3	66.1372	0.62417	0.175518	3.55616	0.000376316	0.0130135	lincRNA	age
AC012322,1	54.5427	0.731213	0.20613	3.54733	0.000389157	0.0132146	lincRNA	age
RP11-847H18,3	8.43265	0.784819	0.221321	3.54607	0.000391017	0.0132146	lincRNA	age
AP001605,4	19.846	0.788454	0.222756	3.53954	0.000400826	0.0133939	lincRNA	age
RP11-26J3,1	81.2702	0.669044	0.190128	3.51891	0.000433324	0.0141616	lincRNA	age
RP11-453O5,1	43.7919	0.806783	0.229203	3.51996	0.000431617	0.0141616	lincRNA	age
PCAT14	12.1336	0.903987	0.257197	3.51477	0.000440133	0.0142278	lincRNA	age
RP11-563D10,1	43.5598	0.571403	0.16382	3.488	0.000486653	0.0155624	lincRNA	age
AC073218,1	306.817	0.651191	0.187079	3.48084	0.000499849	0.015755	lincRNA	age
LINC00922	349.347	0.625831	0.179888	3.47901	0.00050327	0.015755	lincRNA	age
RP5-1180C18,1	70.4404	-0.579393	0.167624	-3.4565	0.000547238	0.016953	lincRNA	age
RP11-1007O24,3	54.492	0.63072	0.182711	3.45201	0.00055642	0.0170597	lincRNA	age
RP11-393I23,4	26.4461	-0.625929	0.181479	-3.44904	0.000562585	0.0170727	lincRNA	age
AC099342,1	7.79765	0.833151	0.242783	3.43167	0.000599877	0.0176637	lincRNA	age
LINC00536	172.446	0.603732	0.175836	3.43349	0.000595857	0.0176637	lincRNA	age
RP11-716O23,2	13.8318	0.723033	0.210625	3.43279	0.000597399	0.0176637	lincRNA	age
AC114765,1	314.417	0.586989	0.17269	3.39908	0.000676119	0.0196168	lincRNA	age
LINC00636	46.2511	0.690941	0.203555	3.39437	0.000687868	0.0196168	lincRNA	age
LINC01467	10.8494	0.819815	0.241425	3.39573	0.000684453	0.0196168	lincRNA	age
RP11-501E14,1	32.6931	0.826813	0.243718	3.3925	0.00069259	0.0196168	lincRNA	age
RP11-705O24,1	139.817	0.656968	0.193837	3.38929	0.000700745	0.0196605	lincRNA	age
RP11-563M4,1	11.3317	0.851176	0.25144	3.3852	0.000711253	0.0197688	lincRNA	age
AC012370,3	29.4439	0.787059	0.233213	3.37485	0.000738556	0.0198978	lincRNA	age
LINC01411	166.823	0.588198	0.174291	3.3748	0.000738696	0.0198978	lincRNA	age
RP11-95I16,2	63.8419	0.617923	0.183179	3.37333	0.000742654	0.0198978	lincRNA	age
SMC2-AS1	10.5621	0.801014	0.236979	3.38011	0.000724566	0.0198978	lincRNA	age
PGM5P3-AS1	8.11651	0.788793	0.234891	3.35813	0.00078473	0.0208374	lincRNA	age
LINC01783	2586.04	0.575683	0.171675	3.35334	0.000798432	0.0210136	lincRNA	age
AC159540,2	52.9734	0.725355	0.217195	3.33965	0.000838827	0.0217317	lincRNA	age
LINC01562	52.7127	0.668336	0.200151	3.33916	0.000840333	0.0217317	lincRNA	age
U95743,1	39.1902	0.644743	0.19378	3.3272	0.000877239	0.0224906	lincRNA	age
LINC01122	487.742	-0.537531	0.161891	-3.32033	0.000899114	0.0228544	lincRNA	age
LINC01508	70.9725	0.612498	0.184795	3.31447	0.00091818	0.0231413	lincRNA	age
LINC01592	196.926	0.660876	0.199804	3.30762	0.000940908	0.0235148	lincRNA	age
RP11-238K6,1	217.986	0.588293	0.17799	3.3052	0.000949095	0.0235217	lincRNA	age
RP11-356C4,5	163.583	0.698406	0.211668	3.29953	0.000968469	0.0236084	lincRNA	age
RP11-756H20,1	37.0767	0.589735	0.178639	3.30127	0.000962486	0.0236084	lincRNA	age
RP4-565E6,1	114.471	0.629109	0.191988	3.27681	0.00104988	0.025385	lincRNA	age
RP11-180D21,3	11.5757	0.745653	0.227928	3.27144	0.00107003	0.0255826	lincRNA	age
RP11-18H7,1	76.8814	0.635704	0.194402	3.27006	0.00107526	0.0255826	lincRNA	age
AC083864,3	92.7944	-0.591794	0.181403	-3.26231	0.00110509	0.0260836	lincRNA	age
LINC01563	8.94221	0.814116	0.250614	3.24848	0.00116021	0.0271691	lincRNA	age
RP11-108M9,3	2451.05	0.576125	0.177685	3.2424	0.00118529	0.0275394	lincRNA	age
RP11-20A20,2	46.1352	0.694554	0.214458	3.23864	0.00120099	0.0276879	lincRNA	age
AC018866,1	8.97755	0.70675	0.219118	3.22543	0.00125785	0.0287756	lincRNA	age
RP11-790J24,1	51.6664	0.529493	0.164327	3.22219	0.00127214	0.0288805	lincRNA	age
AC027119,1	130.223	0.623075	0.193814	3.2148	0.00130534	0.0289872	lincRNA	age
CTC-207P7,1	60.801	0.620011	0.192999	3.21251	0.00131583	0.0289872	lincRNA	age
PGM5P4-AS1	13.119	0.751498	0.233534	3.21794	0.00129116	0.0289872	lincRNA	age
RP11-410L14,2	8.3483	0.764347	0.237868	3.21332	0.00131209	0.0289872	lincRNA	age
CTC-518B2,10	9.75795	0.794114	0.248055	3.20136	0.0013678	0.0295525	lincRNA	age
RP11-160E2,6	1115.54	0.649613	0.202964	3.20062	0.0013713	0.0295525	lincRNA	age
RP11-582E3,2	36.4882	0.604755	0.188923	3.20107	0.00136916	0.0295525	lincRNA	age
RP11-307C19,2	53.9352	0.656612	0.205623	3.19328	0.00140669	0.0300971	lincRNA	age
RP11-799O21,2	12.6604	0.666453	0.208989	3.18894	0.00142795	0.0303337	lincRNA	age
LINC01387	37.7863	0.570406	0.179131	3.18429	0.0014511	0.0303914	lincRNA	age
RP11-536O18,1	22.3146	0.708458	0.222466	3.18457	0.0014497	0.0303914	lincRNA	age
RP11-476F14,1	8.5396	0.755285	0.237541	3.1796	0.0014748	0.0306718	lincRNA	age
LINC01476	108.579	0.580589	0.182916	3.17408	0.00150314	0.031044	lincRNA	age
GAPLINC	22.9236	0.696175	0.219775	3.16768	0.00153663	0.031088	lincRNA	age
LINC01285	69.4187	0.572612	0.18073	3.16832	0.00153321	0.031088	lincRNA	age
RP11-1082L8,3	53.0233	0.620221	0.195645	3.17014	0.00152365	0.031088	lincRNA	age
RP11-58A18,1	12.5949	0.699765	0.221224	3.16315	0.00156073	0.0313622	lincRNA	age
CTD-2378E12,1	52.6116	0.583533	0.185043	3.1535	0.00161323	0.0321997	lincRNA	age
GS1-57L11,1	42.6002	0.571998	0.181662	3.1487	0.00163998	0.0324635	lincRNA	age
LINC01047	9.18405	0.762701	0.24249	3.14529	0.0016592	0.0324635	lincRNA	age
RP4-594L9,2	16.2214	0.696865	0.221495	3.14619	0.00165415	0.0324635	lincRNA	age
AP000442,4	6.7483	0.786185	0.25132	3.12823	0.00175864	0.0325708	lincRNA	age
C2orf48	75.1431	0.575137	0.183788	3.12935	0.00175195	0.0325708	lincRNA	age
CPEB2-AS1	47.3639	0.591894	0.188665	3.13727	0.00170532	0.0325708	lincRNA	age
CTC-471C19,1	29.5944	-0.705767	0.225359	-3.13174	0.00173771	0.0325708	lincRNA	age
LL0XNC01-237H1,2	10.6359	0.717837	0.228674	3.13913	0.00169449	0.0325708	lincRNA	age
RP1-111D6,4	10.2484	0.772413	0.246751	3.13033	0.00174608	0.0325708	lincRNA	age
RP11-379B8,1	171.709	0.625058	0.199041	3.14035	0.00168749	0.0325708	lincRNA	age
RP11-399K21,11	78.2528	0.535446	0.170951	3.13216	0.00173527	0.0325708	lincRNA	age
RP11-440G9,1	110.379	0.607038	0.194099	3.12746	0.00176325	0.0325708	lincRNA	age
LINC01641	21.1964	0.60552	0.193995	3.12132	0.00180042	0.0330522	lincRNA	age
RP1-78O14,1	55.1533	0.591562	0.189659	3.11908	0.00181417	0.0331002	lincRNA	age
LINC01546	19.0384	0.689573	0.221217	3.11718	0.00182589	0.033111	lincRNA	age
ERVH-1	36.6537	0.687333	0.221053	3.10936	0.00187494	0.0337944	lincRNA	age
RP11-111A21,1	58.9667	0.646144	0.208065	3.10549	0.00189962	0.0340329	lincRNA	age
RP11-1079K10,3	9.07876	0.75534	0.244205	3.09306	0.00198103	0.0348848	lincRNA	age
RP11-213G6,2	160.673	0.501594	0.162178	3.09286	0.00198236	0.0348848	lincRNA	age
RP11-374M1,4	24.1258	0.707022	0.228499	3.0942	0.00197341	0.0348848	lincRNA	age
RP11-6C14,1	46.78	0.615799	0.199434	3.08773	0.0020169	0.0352839	lincRNA	age
LINC02139	7.26259	0.775658	0.251371	3.08571	0.00203065	0.0353166	lincRNA	age
RP11-10K17,6	70.091	0.606424	0.196637	3.08398	0.00204252	0.0353166	lincRNA	age
KB-1930G5,4	61.6042	0.616665	0.200133	3.08128	0.00206116	0.0354328	lincRNA	age
RP11-153K16,1	31.7183	0.63638	0.206692	3.07888	0.00207782	0.035514	lincRNA	age
RP11-176N18,2	194.46	0.54097	0.175965	3.07431	0.00210989	0.0358561	lincRNA	age
CTC-542B22,2	9.20486	0.686777	0.223641	3.07089	0.00213421	0.0360633	lincRNA	age
LINC01503	61.3048	0.605884	0.197714	3.06446	0.00218067	0.0362985	lincRNA	age
LINC01900	67.7621	0.563611	0.183918	3.06447	0.00218055	0.0362985	lincRNA	age
MIR210HG	23.6903	0.584523	0.190778	3.0639	0.00218475	0.0362985	lincRNA	age
CTC-276P9,2	25.4402	0.671145	0.21974	3.05427	0.00225612	0.0372762	lincRNA	age
LINC00382	29.256	0.637231	0.208973	3.04934	0.00229345	0.0374765	lincRNA	age
RP11-348J24,2	404.284	0.60196	0.197387	3.04964	0.00229115	0.0374765	lincRNA	age
RP11-557H15,4	160.119	0.528339	0.173521	3.04482	0.00232821	0.0378366	lincRNA	age
NORAD	25.116	0.533784	0.175836	3.03569	0.00239987	0.0385795	lincRNA	age
RP11-143A22,1	6.47349	0.747459	0.246159	3.03649	0.00239353	0.0385795	lincRNA	age
ATP11AUN	27.134	0.626411	0.206902	3.02758	0.00246522	0.0392456	lincRNA	age
LINC01841	227.495	0.590898	0.195191	3.02728	0.00246769	0.0392456	lincRNA	age
RP11-541G9,1	163.192	-0.499153	0.165016	-3.02488	0.00248736	0.0393478	lincRNA	age
CH507-338C24,1	8.48523	0.752115	0.250221	3.0058	0.00264883	0.0409868	lincRNA	age
LINC00519	8.53901	0.706946	0.234852	3.01017	0.00261101	0.0409868	lincRNA	age
RP11-103J17,1	26.6004	0.660993	0.219946	3.00525	0.00265366	0.0409868	lincRNA	age
RP11-112L6,2	13.7361	0.756871	0.251781	3.00606	0.00264654	0.0409868	lincRNA	age
RP11-132E11,2	83.5709	0.431338	0.143562	3.00453	0.00265987	0.0409868	lincRNA	age
RP11-71N10,1	22.8655	0.608845	0.203206	2.9962	0.00273366	0.0419067	lincRNA	age
RP11-180P8,1	40.9372	0.578917	0.19354	2.9912	0.00277882	0.0423806	lincRNA	age
RP11-113K21,4	12.3732	0.696957	0.233196	2.98872	0.00280147	0.042508	lincRNA	age
RP11-206L10,9	27.6354	0.586325	0.19629	2.98704	0.00281696	0.042526	lincRNA	age
LINC01012	12.7665	0.639243	0.214272	2.98333	0.00285127	0.0426115	lincRNA	age
U47924,27	22.7494	-0.626359	0.209873	-2.98447	0.00284069	0.0426115	lincRNA	age
GS1-433O24,1	22.581	0.589818	0.198005	2.9788	0.00289381	0.0428169	lincRNA	age
LINC00887	8.27517	0.660669	0.221751	2.97932	0.00288884	0.0428169	lincRNA	age
AC073133,2	11.5953	0.696706	0.234253	2.97416	0.00293792	0.0432543	lincRNA	age
RP11-321G12,1	31.9464	0.574762	0.193589	2.96899	0.00298784	0.0437726	lincRNA	age
CTD-2247C11,1	49.1567	0.566994	0.192015	2.95285	0.0031485	0.0439873	lincRNA	age
FAM66A	67.2753	0.637539	0.215925	2.95259	0.00315117	0.0439873	lincRNA	age
RP11-1102P16,1	572.535	0.597411	0.201578	2.96367	0.00303993	0.0439873	lincRNA	age
RP11-158H5,7	7.38064	0.756852	0.255566	2.96148	0.00306168	0.0439873	lincRNA	age
RP11-386E5,1	19.4956	0.681225	0.230668	2.95327	0.00314424	0.0439873	lincRNA	age
RP11-432J9,6	6.70134	0.655135	0.221087	2.96325	0.0030441	0.0439873	lincRNA	age
RP11-44N12,2	7.1276	0.741114	0.25093	2.95347	0.00314219	0.0439873	lincRNA	age
RP11-488C13,5	64.37	0.625408	0.211881	2.95169	0.00316041	0.0439873	lincRNA	age
RP1-149A16,3	7.64583	0.641908	0.216857	2.96005	0.00307593	0.0439873	lincRNA	age
RP3-526F5,2	106.025	0.652716	0.221168	2.95122	0.00316519	0.0439873	lincRNA	age
SEMA5A-AS1	9.74695	-0.669019	0.226219	-2.9574	0.00310249	0.0439873	lincRNA	age
LINC02046	49.0664	-0.543497	0.184351	-2.94816	0.00319676	0.0442194	lincRNA	age
CTD-2021H9,1	29.8117	0.706412	0.239979	2.94365	0.00324371	0.0443241	lincRNA	age
CTD-2501M5,1	19.5236	0.693568	0.235541	2.94457	0.00323402	0.0443241	lincRNA	age
RP11-442N1,2	46.7192	0.717647	0.243838	2.94314	0.00324904	0.0443241	lincRNA	age
CTD-2315E11,1	40.9917	0.492648	0.167713	2.93744	0.0033093	0.04494	lincRNA	age
RP11-367J11,3	17.5063	0.616088	0.21017	2.93138	0.0033746	0.0456185	lincRNA	age
AC142119,1	8.683	0.637513	0.21818	2.92195	0.00347842	0.0461035	lincRNA	age
CTD-2341M24,1	399.344	0.582587	0.199237	2.92409	0.00345463	0.0461035	lincRNA	age
LINC00847	29.9525	0.642354	0.220006	2.91972	0.0035035	0.0461035	lincRNA	age
LINC00944	21.3686	0.633559	0.216959	2.92018	0.00349829	0.0461035	lincRNA	age
RP11-274B18,4	130.525	0.571122	0.195588	2.92002	0.00350006	0.0461035	lincRNA	age
RP11-357P18,3	23.4387	0.648754	0.222176	2.92	0.00350035	0.0461035	lincRNA	age
AC002383,2	51.9346	0.633198	0.217024	2.91764	0.00352686	0.0462066	lincRNA	age
AC062028,1	44.7143	0.583311	0.200858	2.9041	0.00368307	0.0476237	lincRNA	age
LINC01908	14.7338	0.713376	0.245609	2.90452	0.00367816	0.0476237	lincRNA	age
RP11-182L21,6	171.664	0.763291	0.262719	2.90535	0.00366843	0.0476237	lincRNA	age
LINC00407	66.924	0.626718	0.216082	2.90037	0.00372723	0.0479861	lincRNA	age
RP11-897M7,1	30.6049	0.643666	0.222756	2.88956	0.00385787	0.0494539	lincRNA	age
hsa-miR-3158-3p	423.847	1.19668	0.202505	5.90941	3.4333e-09	1.29779e-06	miRb	age
hsa-miR-4516	26.3148	1.47429	0.285624	5.16164	2.44795e-07	4.62663e-05	miRb	age
hsa-miR-193a-5p	254.21	1.03318	0.216723	4.76729	1.86718e-06	0.000235264	miRb	age
hsa-miR-320d	1167.3	0.931821	0.204657	4.55308	5.28657e-06	0.000499581	miRb	age
hsa-miR-1228-5p	127.522	1.24343	0.283585	4.38468	1.16155e-05	0.00062724	miRb	age
hsa-miR-3656	56.7669	1.19714	0.270133	4.43168	9.35028e-06	0.00062724	miRb	age
hsa-miR-7704	65.3017	1.19457	0.270527	4.41572	1.00672e-05	0.00062724	miRb	age
hsa-miR-25-5p	18.5602	1.01597	0.235171	4.32013	1.55939e-05	0.00073681	miRb	age
hsa-miR-4466	22.4651	1.25048	0.293179	4.26525	1.99679e-05	0.000838652	miRb	age
hsa-miR-320c	3981.92	0.870736	0.205928	4.22835	2.35412e-05	0.000889858	miRb	age
hsa-miR-4755-3p	54.2622	1.10644	0.264535	4.18258	2.88217e-05	0.000990417	miRb	age
hsa-miR-320b	174303	0.808173	0.195069	4.14302	3.42769e-05	0.00107972	miRb	age
hsa-miR-320a	92969.5	0.799494	0.194835	4.10343	4.07068e-05	0.00114905	miRb	age
hsa-miR-6087	1126.97	0.96288	0.235243	4.09314	4.25574e-05	0.00114905	miRb	age
hsa-miR-4429	62.3157	0.858489	0.217048	3.95529	7.64403e-05	0.0019263	miRb	age
hsa-miR-642a-3p	44.9725	0.927706	0.236246	3.92687	8.60599e-05	0.00203317	miRb	age
hsa-miR-30d-5p	5210.32	-0.398298	0.103259	-3.85728	0.000114655	0.00254938	miRb	age
hsa-miR-139-3p	225.898	0.610059	0.160161	3.80904	0.000139509	0.00292969	miRb	age
hsa-miR-320e	17.846	0.778026	0.206041	3.77608	0.000159318	0.0030111	miRb	age
hsa-miR-550a-5p	55.6653	0.902441	0.238764	3.77963	0.000157061	0.0030111	miRb	age
hsa-miR-486-3p	8004.36	0.780149	0.208423	3.7431	0.000181766	0.00327179	miRb	age
hsa-miR-30a-5p	4383.28	-0.378479	0.10188	-3.71495	0.000203243	0.00349208	miRb	age
hsa-miR-184	47.3012	0.915232	0.250249	3.65728	0.000254903	0.00418927	miRb	age
hsa-miR-378d	282.129	0.790629	0.217972	3.62721	0.000286503	0.00451243	miRb	age
hsa-miR-181a-3p	20.1773	0.687698	0.191445	3.59214	0.000327971	0.00495892	miRb	age
hsa-miR-1908-5p	52.2928	0.815289	0.230543	3.53639	0.000405629	0.00557391	miRb	age
hsa-miR-21-5p	12201.1	-0.423219	0.119802	-3.53264	0.000411427	0.00557391	miRb	age
hsa-miR-423-5p	103325	0.626577	0.177531	3.5294	0.000416506	0.00557391	miRb	age
hsa-miR-576-3p	159.281	0.658661	0.186991	3.52242	0.000427628	0.00557391	miRb	age
hsa-miR-3150b-3p	5.74563	0.998358	0.286052	3.49013	0.000482786	0.00588687	miRb	age
hsa-miR-4488	203.287	0.960958	0.274923	3.49537	0.000473412	0.00588687	miRb	age
hsa-miR-378c	558.006	0.737788	0.212778	3.46741	0.000525497	0.00607791	miRb	age
hsa-miR-483-5p	1023.58	0.856002	0.247056	3.46481	0.000530611	0.00607791	miRb	age
hsa-miR-378a-3p	6025.54	0.626945	0.189636	3.30605	0.000946215	0.0105197	miRb	age
hsa-miR-199b-3p	162.054	-0.54739	0.167958	-3.25908	0.00111772	0.0120714	miRb	age
hsa-miR-199a-3p	324.11	-0.553888	0.173119	-3.19946	0.00137685	0.0144569	miRb	age
hsa-miR-378g	46.4231	0.710051	0.222483	3.19148	0.00141547	0.0144607	miRb	age
hsa-miR-1273h-3p	58.6862	0.704968	0.221467	3.18317	0.0014567	0.0144903	miRb	age
hsa-miR-193b-5p	49.1974	0.761109	0.241643	3.14973	0.00163422	0.0158394	miRb	age
hsa-miR-296-3p	12.1889	1.00058	0.319561	3.13112	0.0017414	0.0160549	miRb	age
hsa-miR-7976	6.01091	0.835973	0.266745	3.13398	0.00172453	0.0160549	miRb	age
hsa-miR-629-5p	1607.07	0.503503	0.163405	3.08133	0.00206078	0.0185471	miRb	age
hsa-miR-1306-3p	8.89024	0.792136	0.257978	3.07056	0.0021366	0.0187822	miRb	age
hsa-miR-370-3p	461.82	0.670639	0.219135	3.06039	0.00221051	0.0189903	miRb	age
hsa-miR-185-3p	69.4752	0.677132	0.226923	2.98397	0.00284533	0.0233812	miRb	age
hsa-miR-92a-3p	16676.4	-0.480521	0.160805	-2.98823	0.00280602	0.0233812	miRb	age
hsa-miR-1180-3p	108.048	0.606763	0.203924	2.97543	0.00292576	0.0235306	miRb	age
hsa-miR-3928-3p	21.3097	0.733854	0.249088	2.94616	0.00321744	0.0253373	miRb	age
hsa-miR-574-5p	35.6987	0.618397	0.21052	2.93747	0.00330901	0.0255267	miRb	age
hsa-miR-422a	27.9282	0.642847	0.220549	2.91475	0.00355968	0.0269112	miRb	age
hsa-miR-1307-3p	750.95	0.521674	0.180674	2.88738	0.00388463	0.0287919	miRb	age
hsa-miR-30c-2-3p	11.7214	0.682534	0.238027	2.86746	0.00413779	0.0295111	miRb	age
hsa-miR-3199	45.9908	0.790754	0.275227	2.8731	0.00406467	0.0295111	miRb	age
hsa-miR-204-3p	31.2737	0.727005	0.254424	2.85745	0.00427059	0.0298942	miRb	age
hsa-miR-23a-5p	38.2605	0.766319	0.276781	2.76868	0.00562835	0.0386821	miRb	age
hsa-miR-378f	20.467	0.576059	0.208844	2.75832	0.00580987	0.0392167	miRb	age
hsa-miR-2110	325.203	0.44721	0.166616	2.68407	0.00727323	0.0453184	miRb	age
hsa-miR-324-3p	10.8795	0.641804	0.239685	2.6777	0.00741288	0.0453184	miRb	age
hsa-miR-4508	401.98	0.639909	0.238693	2.68088	0.00734283	0.0453184	miRb	age
hsa-miR-4665-5p	30.4396	0.663378	0.246775	2.68819	0.0071841	0.0453184	miRb	age
hsa-miR-7641	101.642	0.53891	0.201327	2.67679	0.00743318	0.0453184	miRb	age
hsa-miR-92b-5p	22.7125	0.616188	0.228923	2.69168	0.00710931	0.0453184	miRb	age
hsa-miR-92b-3p	52.4544	-0.436014	0.164336	-2.65318	0.00797378	0.0478427	miRb	age
hsa-miR-4668-5p	11.8687	0.795963	0.302036	2.63533	0.00840563	0.0496458	miRb	age
RN7SL401P	10.0782	1.2652	0.29637	4.26898	1.96367e-05	0.00196367	miscRNA	age
RN7SL720P	28.3214	1.09801	0.256436	4.28183	1.85366e-05	0.00196367	miscRNA	age
Metazoa_SRP	650.833	0.412917	0.108548	3.80399	0.000142382	0.00786792	miscRNA	age
RN7SL242P	83.588	0.895344	0.240992	3.71525	0.000203005	0.00786792	miscRNA	age
RN7SL357P	15.0432	0.983049	0.267354	3.67695	0.000236038	0.00786792	miscRNA	age
RN7SL502P	39.9149	0.926572	0.247661	3.74129	0.000183082	0.00786792	miscRNA	age
RN7SL97P	74.6935	0.902445	0.249746	3.61345	0.000302155	0.008633	miscRNA	age
RN7SL559P	48.5258	0.842246	0.237305	3.54921	0.000386382	0.00965954	miscRNA	age
RN7SL299P	8.15453	0.915474	0.272463	3.35999	0.000779439	0.0155888	miscRNA	age
RN7SL634P	73.5448	0.846849	0.251757	3.36375	0.000768906	0.0155888	miscRNA	age
RN7SL237P	15.4213	0.778457	0.240548	3.23618	0.0012114	0.0186369	miscRNA	age
RN7SL296P	265.745	0.651906	0.200221	3.25594	0.00113019	0.0186369	miscRNA	age
RN7SL362P	10.8993	0.874281	0.268282	3.25881	0.0011188	0.0186369	miscRNA	age
RN7SL49P	266.087	0.678656	0.213714	3.17554	0.00149558	0.019941	miscRNA	age
RN7SL585P	17.4492	0.894972	0.281778	3.17616	0.00149237	0.019941	miscRNA	age
RN7SL308P	137.213	0.693287	0.226419	3.06196	0.00219893	0.0244325	miscRNA	age
RN7SL60P	16.068	0.892436	0.290614	3.07087	0.00213438	0.0244325	miscRNA	age
RN7SL795P	166.405	0.658696	0.21273	3.0964	0.00195889	0.0244325	miscRNA	age
KCNQ1OT1_5	108.917	-0.804117	0.278141	-2.89104	0.00383966	0.0319511	miscRNA	age
RN7SL151P	373.806	0.631482	0.215227	2.93403	0.00334597	0.0319511	miscRNA	age
RN7SL333P	23.0057	0.789708	0.271696	2.90659	0.00365393	0.0319511	miscRNA	age
RN7SL397P	38.8216	0.782793	0.268903	2.91106	0.003602	0.0319511	miscRNA	age
RN7SL43P	161.608	0.58729	0.205641	2.8559	0.0042915	0.0319511	miscRNA	age
RN7SL493P	11.0183	0.913631	0.314216	2.90765	0.00364151	0.0319511	miscRNA	age
RN7SL507P	129.655	0.67966	0.235895	2.8812	0.00396167	0.0319511	miscRNA	age
RN7SL567P	13.9008	0.787812	0.277551	2.83844	0.00453347	0.0319511	miscRNA	age
RN7SL597P	103.014	0.659606	0.232952	2.83151	0.00463291	0.0319511	miscRNA	age
RN7SL5P	1939.88	0.544077	0.190625	2.85417	0.00431489	0.0319511	miscRNA	age
RN7SL625P	12.8761	0.739115	0.259055	2.85312	0.00432926	0.0319511	miscRNA	age
RN7SL300P	149.474	0.650647	0.237473	2.73988	0.00614618	0.0377893	miscRNA	age
RN7SL526P	13.4744	0.937511	0.342917	2.73393	0.00625832	0.0377893	miscRNA	age
RN7SL546P	227.405	0.617461	0.226566	2.72531	0.00642417	0.0377893	miscRNA	age
RN7SL767P	358.979	0.54754	0.198324	2.76083	0.0057654	0.0377893	miscRNA	age
RNY4P6	3473.59	-0.357592	0.130679	-2.73642	0.00621108	0.0377893	miscRNA	age
RN7SL395P	17.4555	0.736402	0.27507	2.67715	0.00742522	0.0424298	miscRNA	age
RN7SL261P	12.1234	0.714757	0.272012	2.62767	0.00859729	0.0457132	miscRNA	age
RN7SL396P	786.314	0.517464	0.19719	2.62419	0.00868551	0.0457132	miscRNA	age
RN7SL674P	953.902	0.570909	0.216489	2.63712	0.00836124	0.0457132	miscRNA	age
RN7SL218P	21.0894	0.662219	0.255293	2.59396	0.00948775	0.0486551	miscRNA	age
YWHAE	303.069	-2.08979	0.153186	-13.6422	2.24776e-42	3.28758e-38	pcRNA	age
CEP85L	425.841	-2.01107	0.155407	-12.9407	2.65273e-38	1.93994e-34	pcRNA	age
TIE1	225.364	-2.11552	0.165888	-12.7527	3.01075e-37	1.46784e-33	pcRNA	age
SPATS1	146.988	-2.4155	0.192262	-12.5636	3.34732e-36	1.22395e-32	pcRNA	age
GDE1	57.8369	-2.12344	0.171414	-12.3877	3.04514e-35	8.90763e-32	pcRNA	age
TUB	171.417	-1.86462	0.155838	-11.9651	5.41305e-33	1.31952e-29	pcRNA	age
UBE2G2	62.2069	-1.81918	0.156859	-11.5975	4.24108e-31	8.86144e-28	pcRNA	age
OASL	97.6267	-1.90671	0.166612	-11.444	2.51895e-30	4.60526e-27	pcRNA	age
ARID2	151.077	-1.64066	0.144226	-11.3756	5.53048e-30	8.98764e-27	pcRNA	age
LY75	172.139	-1.60315	0.142315	-11.2648	1.95794e-29	2.86368e-26	pcRNA	age
KLF9	37.7818	-1.99539	0.178934	-11.1515	7.04061e-29	9.36145e-26	pcRNA	age
STK31	209.53	-1.57573	0.143807	-10.9573	6.13212e-28	7.47404e-25	pcRNA	age
TSC1	87.3254	-1.55014	0.142292	-10.8941	1.22933e-27	1.38309e-24	pcRNA	age
ZNF583	231.485	-1.71796	0.157862	-10.8827	1.3935e-27	1.45581e-24	pcRNA	age
EVI5L	68.7216	-1.74563	0.160933	-10.8469	2.06296e-27	1.89242e-24	pcRNA	age
LACTB	132.054	-2.28659	0.210812	-10.8466	2.0702e-27	1.89242e-24	pcRNA	age
ZNF528	53.8157	-1.70661	0.158475	-10.7689	4.82541e-27	4.15156e-24	pcRNA	age
RP11-444E17,6	210.208	-1.79587	0.167368	-10.7301	7.35538e-27	5.97665e-24	pcRNA	age
LY75-CD302	188.6	-1.46904	0.137477	-10.6857	1.18692e-26	9.13677e-24	pcRNA	age
RERE	603.549	-1.30948	0.122801	-10.6634	1.51001e-26	1.10427e-23	pcRNA	age
DDX3X	292.617	-2.23581	0.210867	-10.603	2.88723e-26	1.91948e-23	pcRNA	age
SLC35B4	269.427	-1.89955	0.179146	-10.6034	2.87393e-26	1.91948e-23	pcRNA	age
EDN3	72.4069	-1.76402	0.166771	-10.5775	3.78894e-26	2.40944e-23	pcRNA	age
CTNNAL1	61.6348	-1.40856	0.13462	-10.4632	1.27446e-25	7.76679e-23	pcRNA	age
SLC35F3	1141.33	-1.56886	0.150036	-10.4565	1.36765e-25	8.00131e-23	pcRNA	age
ZNF880	123.01	-1.57003	0.150304	-10.4457	1.53377e-25	8.62804e-23	pcRNA	age
LPIN1	227.041	-1.47614	0.141924	-10.401	2.45467e-25	1.3297e-22	pcRNA	age
COL2A1	92.4251	-1.64557	0.158282	-10.3965	2.57311e-25	1.34408e-22	pcRNA	age
NRXN3	2420.83	-1.31808	0.126897	-10.387	2.84131e-25	1.433e-22	pcRNA	age
LIN28B	386.129	-1.55325	0.149911	-10.3611	3.72584e-25	1.81647e-22	pcRNA	age
AKR1E2	511.818	-1.62376	0.157684	-10.2976	7.22662e-25	3.30302e-22	pcRNA	age
PER1	57.1113	-1.7002	0.16506	-10.3005	7.01018e-25	3.30302e-22	pcRNA	age
DLD	248.482	-1.79121	0.175341	-10.2155	1.68935e-24	7.48741e-22	pcRNA	age
DEPDC1B	165.309	-1.38994	0.138459	-10.0387	1.03068e-23	4.43375e-21	pcRNA	age
PXDN	445.082	-1.48185	0.149031	-9.94322	2.6995e-23	1.12808e-20	pcRNA	age
MYL4	75.3888	-1.40844	0.141849	-9.92914	3.10937e-23	1.26327e-20	pcRNA	age
VPS72	87.0957	-1.59634	0.162298	-9.83582	7.89208e-23	3.11972e-20	pcRNA	age
LYPLAL1	17.6913	-1.79822	0.184808	-9.73022	2.24098e-22	8.6254e-20	pcRNA	age
TMEFF1	120.234	-1.17524	0.121171	-9.69901	3.04436e-22	1.14171e-19	pcRNA	age
NEPRO	67.0454	-1.64365	0.16958	-9.69245	3.24643e-22	1.18706e-19	pcRNA	age
RNASE12	48.6409	-1.82443	0.189464	-9.62943	6.00643e-22	2.14268e-19	pcRNA	age
VAT1L	181.384	-1.16698	0.121506	-9.60428	7.66905e-22	2.67065e-19	pcRNA	age
PDSS2	342.717	-1.17686	0.123088	-9.56112	1.16487e-21	3.96217e-19	pcRNA	age
PITX1	63.7539	-1.69283	0.177365	-9.5443	1.37035e-21	4.55516e-19	pcRNA	age
CELF2	470.832	-1.0209	0.107034	-9.53806	1.45525e-21	4.72989e-19	pcRNA	age
SETDB2	51.8539	-1.47183	0.154473	-9.52811	1.60176e-21	4.99491e-19	pcRNA	age
ZNF534	61.7444	-1.48074	0.155411	-9.52789	1.60509e-21	4.99491e-19	pcRNA	age
WRAP73	71.9058	-1.44393	0.151912	-9.50506	1.9994e-21	6.09234e-19	pcRNA	age
NR1D1	38.7085	-1.77662	0.187306	-9.48515	2.42027e-21	7.22426e-19	pcRNA	age
SNTG2	592.346	-1.16674	0.125486	-9.29777	1.43416e-20	4.19521e-18	pcRNA	age
RAB3GAP2	355.977	-0.950827	0.102688	-9.25939	2.05605e-20	5.89642e-18	pcRNA	age
SCART1	400.007	-1.4306	0.155645	-9.19146	3.87561e-20	1.09009e-17	pcRNA	age
BTD	127.753	-1.31945	0.143846	-9.17267	4.61444e-20	1.27341e-17	pcRNA	age
SBF1	83.9683	-1.31684	0.146062	-9.01562	1.9576e-19	5.3022e-17	pcRNA	age
CD320	20.5148	-1.61211	0.180658	-8.92354	4.5163e-19	1.17956e-16	pcRNA	age
ZNF81	206.147	-1.31931	0.147843	-8.92374	4.50808e-19	1.17956e-16	pcRNA	age
NHSL1	335.676	-1.0164	0.114765	-8.8564	8.26414e-19	2.12055e-16	pcRNA	age
TIFA	14.293	-1.74683	0.197376	-8.8503	8.72822e-19	2.20102e-16	pcRNA	age
PQLC2L	119.577	-1.09264	0.123683	-8.8342	1.00817e-18	2.49923e-16	pcRNA	age
TSHZ2	728.448	-0.943541	0.107153	-8.80554	1.30228e-18	3.17452e-16	pcRNA	age
COL11A1	129.539	-1.09749	0.1252	-8.76593	1.85245e-18	4.36999e-16	pcRNA	age
SELENOT	66.2583	-1.31127	0.14956	-8.76752	1.82645e-18	4.36999e-16	pcRNA	age
ISL1	48.0123	-1.49634	0.172962	-8.65127	5.09274e-18	1.18232e-15	pcRNA	age
PPIL1	36.0513	-1.42601	0.165237	-8.63008	6.13066e-18	1.40105e-15	pcRNA	age
TSPAN12	71.1417	-1.2187	0.141295	-8.62526	6.39477e-18	1.43892e-15	pcRNA	age
HAO2	44.3465	-1.32838	0.156134	-8.50795	1.77039e-17	3.92329e-15	pcRNA	age
C6orf201	140.137	-1.33592	0.157325	-8.49147	2.04045e-17	4.45427e-15	pcRNA	age
PEAR1	85.0467	-1.33879	0.160852	-8.32309	8.5696e-17	1.84322e-14	pcRNA	age
CLEC18A	29.8598	-1.32078	0.159654	-8.27281	1.30837e-16	2.77336e-14	pcRNA	age
MSANTD3-TMEFF1	160.686	-0.896324	0.109392	-8.19368	2.53368e-16	5.29393e-14	pcRNA	age
SNRNP25	28.2137	-1.42319	0.173751	-8.19099	2.59093e-16	5.33731e-14	pcRNA	age
HOXA11	13.2753	-1.5222	0.187604	-8.11391	4.9015e-16	9.95686e-14	pcRNA	age
TMEM178B	668.866	-0.916875	0.113068	-8.10909	5.10002e-16	1.02182e-13	pcRNA	age
PTCHD1	54.7287	-1.10649	0.136595	-8.10053	5.47201e-16	1.08154e-13	pcRNA	age
UST	363.62	-0.97337	0.120207	-8.09743	5.61304e-16	1.09462e-13	pcRNA	age
PIK3C2B	149.101	-1.05844	0.130979	-8.08101	6.42351e-16	1.23619e-13	pcRNA	age
MEGF11	758.052	-1.09208	0.135683	-8.04878	8.36246e-16	1.58843e-13	pcRNA	age
AKAP1	47.8645	-1.20513	0.150941	-7.98415	1.41493e-15	2.65318e-13	pcRNA	age
MYRF	43.7417	-1.1366	0.142776	-7.96068	1.71098e-15	3.16769e-13	pcRNA	age
PCYOX1	31.0838	-1.22575	0.15604	-7.85534	3.98685e-15	7.28896e-13	pcRNA	age
CTDP1	324.451	-1.16951	0.149131	-7.84212	4.43014e-15	7.99941e-13	pcRNA	age
CD74	871.044	-1.54119	0.197783	-7.79233	6.57836e-15	1.17336e-12	pcRNA	age
CACNA1G	83.1373	1.23989	0.160804	7.7106	1.25229e-14	2.20675e-12	pcRNA	age
STS	119.143	-0.974056	0.127411	-7.645	2.0894e-14	3.63805e-12	pcRNA	age
TNS3	281.006	-0.791471	0.103936	-7.61497	2.63762e-14	4.53856e-12	pcRNA	age
AACS	123.949	-1.01168	0.133398	-7.5839	3.35315e-14	5.7027e-12	pcRNA	age
CTDNEP1	239.934	-1.223	0.16149	-7.57324	3.64042e-14	6.12008e-12	pcRNA	age
CYS1	83.6033	-1.18838	0.157497	-7.5454	4.50886e-14	7.46939e-12	pcRNA	age
RP1-4G17,5	240.406	-1.22148	0.161906	-7.54436	4.54516e-14	7.46939e-12	pcRNA	age
IGF1R	1079.27	-1.24266	0.165256	-7.5196	5.49457e-14	8.92928e-12	pcRNA	age
SPAM1	25.1851	-1.18792	0.158698	-7.48538	7.13431e-14	1.14666e-11	pcRNA	age
TMEM114	178.225	-1.10345	0.148347	-7.4383	1.0199e-13	1.62141e-11	pcRNA	age
ABCB5	114.263	-0.865439	0.11693	-7.40137	1.34784e-13	2.11973e-11	pcRNA	age
ASPH	151.202	-0.88366	0.119702	-7.38215	1.55749e-13	2.42338e-11	pcRNA	age
KLKB1	198.937	-1.16945	0.158584	-7.3743	1.6521e-13	2.54354e-11	pcRNA	age
PLEKHS1	142.936	-1.32599	0.180215	-7.35784	1.86906e-13	2.84759e-11	pcRNA	age
MEIS3	43.0533	-1.28817	0.175432	-7.34286	2.09071e-13	3.15244e-11	pcRNA	age
CRTAC1	291.449	-0.755952	0.103215	-7.32406	2.40576e-13	3.59048e-11	pcRNA	age
HSFY2	51.0832	-1.06796	0.146656	-7.28206	3.28771e-13	4.85717e-11	pcRNA	age
AIM2	321.338	-1.05391	0.144755	-7.28066	3.32191e-13	4.85863e-11	pcRNA	age
CDK14	681.344	-0.845889	0.116392	-7.26756	3.66047e-13	5.3008e-11	pcRNA	age
FDXACB1	15.3129	-1.33507	0.184017	-7.25516	4.01199e-13	5.75287e-11	pcRNA	age
PDPR	66.2622	-0.954434	0.132221	-7.21846	5.25814e-13	7.46655e-11	pcRNA	age
CXXC5	140.465	1.28737	0.179629	7.1668	7.67685e-13	1.07963e-10	pcRNA	age
IGBP1	38.2685	-1.04536	0.146843	-7.11892	1.08772e-12	1.51515e-10	pcRNA	age
LHX8	26.8786	-1.13499	0.160357	-7.07792	1.46329e-12	2.01907e-10	pcRNA	age
NPC1	95.0373	-0.790393	0.11242	-7.03074	2.05438e-12	2.80816e-10	pcRNA	age
TMEM116	97.5142	-0.928119	0.132558	-7.00163	2.53009e-12	3.42639e-10	pcRNA	age
PMM1	99.4881	-1.09765	0.156851	-6.99807	2.59518e-12	3.48231e-10	pcRNA	age
NTRK3	263.193	-0.762036	0.109462	-6.96163	3.36368e-12	4.47247e-10	pcRNA	age
SIK2	93.3215	-0.906978	0.130723	-6.93819	3.97161e-12	5.23323e-10	pcRNA	age
PDHB	23.6238	-1.20598	0.174385	-6.91563	4.65774e-12	6.08252e-10	pcRNA	age
ILK	179.559	-1.16107	0.168012	-6.91066	4.82393e-12	6.23245e-10	pcRNA	age
POLR1D	131.436	-0.775705	0.112264	-6.90967	4.85778e-12	6.23245e-10	pcRNA	age
MGAT5	772.159	-0.750101	0.109919	-6.82413	8.84602e-12	1.12506e-09	pcRNA	age
ATF7IP	371.675	-0.976638	0.145414	-6.71624	1.86478e-11	2.35123e-09	pcRNA	age
IQSEC2	129.733	-0.804925	0.119883	-6.71425	1.89038e-11	2.36314e-09	pcRNA	age
PPP2R2D	295.342	-1.07494	0.160679	-6.68997	2.2321e-11	2.76667e-09	pcRNA	age
STEAP1B	361.503	-0.902894	0.135443	-6.66625	2.62429e-11	3.22545e-09	pcRNA	age
C2orf83	14.0348	-1.19153	0.17939	-6.64215	3.09138e-11	3.76788e-09	pcRNA	age
FBXL18	258.337	-0.572575	0.0865356	-6.61664	3.67465e-11	4.44178e-09	pcRNA	age
ATP9A	239.875	-0.765559	0.116067	-6.59585	4.22831e-11	5.06912e-09	pcRNA	age
GAS8	54.2853	-1.00109	0.151931	-6.5891	4.42505e-11	5.26185e-09	pcRNA	age
LINGO1	483.173	1.17478	0.17856	6.5792	4.72981e-11	5.57888e-09	pcRNA	age
ERICH6B	185.83	-0.973644	0.148482	-6.55732	5.47846e-11	6.41023e-09	pcRNA	age
GCNT7	40.9352	-0.878965	0.134357	-6.542	6.06998e-11	7.04599e-09	pcRNA	age
C17orf75	146.286	-1.11223	0.170638	-6.51806	7.12228e-11	8.2024e-09	pcRNA	age
MTRF1	160.066	-0.913118	0.140314	-6.50768	7.63183e-11	8.72056e-09	pcRNA	age
RHOBTB1	128.978	-0.874385	0.134637	-6.49438	8.3375e-11	9.45304e-09	pcRNA	age
PIGK	90.7939	-0.844476	0.130332	-6.47944	9.20658e-11	1.03581e-08	pcRNA	age
SCG3	17.5072	-1.16255	0.17978	-6.46651	1.00293e-10	1.11976e-08	pcRNA	age
CERS5	72.8393	-1.01906	0.157655	-6.46387	1.0206e-10	1.13086e-08	pcRNA	age
ARID3C	65.6469	1.1876	0.184368	6.44146	1.18328e-10	1.30125e-08	pcRNA	age
SLC6A3	81.1965	-0.822013	0.128169	-6.41352	1.422e-10	1.5521e-08	pcRNA	age
CABIN1	273.289	-0.749528	0.117071	-6.40231	1.53039e-10	1.65804e-08	pcRNA	age
CLEC16A	247.764	-0.756017	0.118286	-6.39142	1.64355e-10	1.76754e-08	pcRNA	age
M1AP	165.828	-0.880097	0.138048	-6.3753	1.82607e-10	1.94949e-08	pcRNA	age
RFLNB	26.7554	-0.958075	0.150625	-6.36069	2.00854e-10	2.12876e-08	pcRNA	age
DUSP16	370.515	-0.879312	0.138277	-6.35907	2.02984e-10	2.13586e-08	pcRNA	age
CCDC33	272.88	-0.753345	0.118807	-6.34091	2.28417e-10	2.38631e-08	pcRNA	age
AFP	14.4319	-1.26923	0.200488	-6.33071	2.4403e-10	2.53133e-08	pcRNA	age
AFF2	374.883	-0.657624	0.104059	-6.31971	2.62053e-10	2.68027e-08	pcRNA	age
CACNA1D	549.669	-0.813409	0.128708	-6.31979	2.61924e-10	2.68027e-08	pcRNA	age
BNIP1	46.3086	-1.01111	0.160037	-6.31798	2.65008e-10	2.69167e-08	pcRNA	age
RABL3	54.2766	-0.860273	0.136646	-6.29565	3.06107e-10	3.08767e-08	pcRNA	age
ENOSF1	33.9395	-0.989269	0.157395	-6.28528	3.27264e-10	3.27712e-08	pcRNA	age
TEX14	297.475	-0.798146	0.127007	-6.28428	3.2937e-10	3.27712e-08	pcRNA	age
STARD13	198.93	-0.788524	0.125523	-6.28191	3.34433e-10	3.30502e-08	pcRNA	age
TM9SF2	62.6596	-0.767916	0.122929	-6.2468	4.18935e-10	4.11231e-08	pcRNA	age
KIF21A	250.178	-0.801386	0.12872	-6.22581	4.79074e-10	4.67129e-08	pcRNA	age
C19orf25	28.9582	1.09139	0.175535	6.2175	5.05138e-10	4.89281e-08	pcRNA	age
ZFP28	34.1196	-1.1125	0.180107	-6.17689	6.53756e-10	6.29068e-08	pcRNA	age
PTPN18	58.6341	-0.701389	0.11445	-6.12832	8.88127e-10	8.49003e-08	pcRNA	age
PLXDC2	495.977	-0.654527	0.107713	-6.07659	1.22768e-09	1.16597e-07	pcRNA	age
CLTA	150.971	-0.852822	0.140813	-6.05641	1.39197e-09	1.31348e-07	pcRNA	age
EYA4	2442.97	-0.711847	0.117921	-6.03666	1.57337e-09	1.47513e-07	pcRNA	age
CFHR5	22.6066	-0.990561	0.16522	-5.99539	2.02994e-09	1.89107e-07	pcRNA	age
PLCL2	338.052	-0.602355	0.100664	-5.98382	2.17966e-09	2.0177e-07	pcRNA	age
VPS13A	446.474	-0.722744	0.120828	-5.98161	2.20944e-09	2.0324e-07	pcRNA	age
PACSIN2	221.988	-0.646935	0.108248	-5.97641	2.28103e-09	2.08514e-07	pcRNA	age
CTCFL	45.0899	-0.844073	0.141371	-5.9706	2.3638e-09	2.14738e-07	pcRNA	age
PREX2	299.021	-0.641074	0.107956	-5.93829	2.88004e-09	2.60021e-07	pcRNA	age
C6orf52	20.5171	-0.909552	0.153311	-5.93272	2.97963e-09	2.67363e-07	pcRNA	age
ENO1	19.1172	-1.0068	0.169907	-5.92561	3.11132e-09	2.77477e-07	pcRNA	age
ABHD17C	89.5695	-0.72344	0.122467	-5.90723	3.47904e-09	3.08391e-07	pcRNA	age
DHRS7	17.0947	-1.04138	0.176381	-5.90417	3.54431e-09	3.08566e-07	pcRNA	age
HDAC9	773.832	-0.719995	0.121941	-5.90445	3.53819e-09	3.08566e-07	pcRNA	age
UBE2A	16.6599	-0.986406	0.167015	-5.9061	3.50303e-09	3.08566e-07	pcRNA	age
TXNL4B	1232.61	-0.89164	0.151292	-5.89351	3.78069e-09	3.27198e-07	pcRNA	age
LRP4	203.178	-0.813471	0.138631	-5.86791	4.41332e-09	3.79701e-07	pcRNA	age
SF3B2	48.2688	-0.970627	0.16589	-5.85103	4.88544e-09	4.17862e-07	pcRNA	age
RAC2	35.5104	-0.756423	0.130986	-5.77483	7.70305e-09	6.55028e-07	pcRNA	age
GAL3ST2	44.4541	-1.17488	0.209285	-5.61378	1.97956e-08	1.66397e-06	pcRNA	age
ZNF316	48.5619	0.825055	0.14695	5.61453	1.97095e-08	1.66397e-06	pcRNA	age
KCNT2	139.475	-0.618171	0.110562	-5.59115	2.25569e-08	1.88524e-06	pcRNA	age
IL10RB	121.368	-0.669266	0.120029	-5.57589	2.46269e-08	2.04655e-06	pcRNA	age
KIAA1524	30.8698	-0.876818	0.157394	-5.57084	2.53516e-08	2.09487e-06	pcRNA	age
CHST8	947.021	-0.73804	0.132613	-5.56536	2.61608e-08	2.14959e-06	pcRNA	age
DOT1L	58.6706	0.742605	0.133516	5.5619	2.66858e-08	2.17881e-06	pcRNA	age
KCNJ13	13.1719	-1.00599	0.180899	-5.56106	2.68143e-08	2.17881e-06	pcRNA	age
PKD2L1	76.3175	-0.808207	0.146105	-5.53167	3.17194e-08	2.56314e-06	pcRNA	age
COL4A5	204.279	-0.64196	0.116532	-5.50888	3.61122e-08	2.90207e-06	pcRNA	age
KIAA1147	67.1863	-1.05343	0.193904	-5.43275	5.54917e-08	4.4342e-06	pcRNA	age
PUM3	368.932	-0.655617	0.120699	-5.43182	5.57837e-08	4.4342e-06	pcRNA	age
CCSER1	1112.78	-0.629138	0.115922	-5.42725	5.72276e-08	4.52438e-06	pcRNA	age
SLC10A2	9.52807	-0.937802	0.173059	-5.41896	5.99464e-08	4.71385e-06	pcRNA	age
JMJD7-PLA2G4B	194.124	-0.903359	0.166922	-5.41185	6.23785e-08	4.87886e-06	pcRNA	age
RBM41	51.537	-0.721886	0.133444	-5.40966	6.31452e-08	4.91256e-06	pcRNA	age
SCML1	58.9703	-1.13334	0.209634	-5.40631	6.43371e-08	4.97881e-06	pcRNA	age
CBX6	29.048	-0.845516	0.156445	-5.40457	6.49654e-08	5.00097e-06	pcRNA	age
TTC7A	346.61	-0.65876	0.122212	-5.39031	7.03355e-08	5.386e-06	pcRNA	age
ILF3	2574.78	-0.699807	0.13008	-5.37983	7.45552e-08	5.6794e-06	pcRNA	age
NARFL	15.225	-0.964113	0.179903	-5.35907	8.36511e-08	6.33928e-06	pcRNA	age
ATL3	82.6485	-0.731949	0.136799	-5.35055	8.76883e-08	6.54351e-06	pcRNA	age
KDM3A	31.3012	-0.751917	0.140495	-5.35191	8.70331e-08	6.54351e-06	pcRNA	age
SLC25A20	47.7031	0.913214	0.170659	5.3511	8.74188e-08	6.54351e-06	pcRNA	age
URI1	157.553	1.06373	0.199027	5.34468	9.05764e-08	6.72472e-06	pcRNA	age
HECA	85.728	1.03418	0.193547	5.3433	9.12719e-08	6.74214e-06	pcRNA	age
PAX5	246.339	-0.56597	0.106078	-5.33544	9.53116e-08	7.00517e-06	pcRNA	age
POC1B	363.048	-0.738975	0.138666	-5.32918	9.86568e-08	7.21477e-06	pcRNA	age
HTRA1	34.984	-0.671169	0.126455	-5.30758	1.11089e-07	8.08352e-06	pcRNA	age
SLC6A15	45.522	-0.74608	0.141061	-5.28904	1.22959e-07	8.90298e-06	pcRNA	age
UBR3	275.872	-0.651331	0.123416	-5.27752	1.30941e-07	9.43419e-06	pcRNA	age
SLC45A4	98.9826	0.744919	0.141208	5.27532	1.32524e-07	9.50143e-06	pcRNA	age
KIAA0513	69.3078	-0.663103	0.125776	-5.27211	1.34867e-07	9.62227e-06	pcRNA	age
SLC5A1	62.9703	0.794166	0.150759	5.26777	1.38089e-07	9.80432e-06	pcRNA	age
FAM19A4	145.031	-0.66359	0.126124	-5.26142	1.42949e-07	1.01003e-05	pcRNA	age
AC005324,8	1618.11	-0.67935	0.129198	-5.25819	1.45482e-07	1.02299e-05	pcRNA	age
GALNT5	48.7117	-0.819628	0.156047	-5.25244	1.50096e-07	1.05038e-05	pcRNA	age
ZNF608	75.648	-0.754648	0.143883	-5.24487	1.56394e-07	1.08925e-05	pcRNA	age
PALLD	904.708	-0.714547	0.136424	-5.23769	1.62601e-07	1.12711e-05	pcRNA	age
TDRD10	49.1338	-0.69281	0.132393	-5.233	1.66783e-07	1.15064e-05	pcRNA	age
MET	117.938	-0.720581	0.137759	-5.23072	1.68849e-07	1.15401e-05	pcRNA	age
RHOT2	7.84396	-1.00965	0.192999	-5.23137	1.68261e-07	1.15401e-05	pcRNA	age
TBC1D20	28.9164	1.00006	0.191431	5.22414	1.74968e-07	1.19027e-05	pcRNA	age
RP11-736N17,11	30.5349	-0.860408	0.166028	-5.18231	2.19154e-07	1.48396e-05	pcRNA	age
ZNF286A	1601.86	-0.680681	0.131381	-5.18098	2.20723e-07	1.4877e-05	pcRNA	age
GTF3C2	31.1633	0.871034	0.16822	5.17795	2.24341e-07	1.50514e-05	pcRNA	age
HLA-B	72.509	0.676186	0.131127	5.15672	2.51314e-07	1.67841e-05	pcRNA	age
ZNF20	35.5332	0.831837	0.161669	5.14531	2.67082e-07	1.77561e-05	pcRNA	age
LMO1	505.065	0.700863	0.136306	5.14181	2.72097e-07	1.80077e-05	pcRNA	age
PLA2G4B	185.577	-0.898842	0.17538	-5.12512	2.97341e-07	1.95897e-05	pcRNA	age
WASHC5	41.0404	-0.664544	0.129848	-5.11786	3.09015e-07	2.02675e-05	pcRNA	age
GRAMD2	61.6674	0.732099	0.143278	5.10964	3.22773e-07	2.10753e-05	pcRNA	age
LYL1	15.7701	-0.938171	0.183675	-5.10779	3.25956e-07	2.11886e-05	pcRNA	age
PI4K2B	187.839	-0.723929	0.141862	-5.10306	3.34211e-07	2.16291e-05	pcRNA	age
DENND4C	349.898	-0.534526	0.104783	-5.10128	3.3736e-07	2.17367e-05	pcRNA	age
AAMDC	91813.3	-0.560482	0.109976	-5.09638	3.46212e-07	2.22092e-05	pcRNA	age
MINPP1	56.3094	-0.731816	0.144465	-5.06569	4.06919e-07	2.59895e-05	pcRNA	age
PDLIM1	146.108	-0.594168	0.117322	-5.06444	4.09607e-07	2.60474e-05	pcRNA	age
IQCE	55.5113	-0.597951	0.118211	-5.05833	4.22944e-07	2.67791e-05	pcRNA	age
CCDC73	350.447	-0.505441	0.100006	-5.05412	4.32379e-07	2.72585e-05	pcRNA	age
TMEM40	82.4924	-0.577034	0.114262	-5.0501	4.41585e-07	2.77194e-05	pcRNA	age
BORCS8-MEF2B	46.1518	0.746278	0.148136	5.0378	4.70915e-07	2.94342e-05	pcRNA	age
UQCC1	62.8165	0.731191	0.145255	5.03384	4.80744e-07	2.99207e-05	pcRNA	age
LAPTM4B	47.8233	0.69343	0.137807	5.03188	4.85689e-07	3.01003e-05	pcRNA	age
DPCD	194.496	0.658037	0.130904	5.02688	4.98534e-07	3.07661e-05	pcRNA	age
BCL11B	1251.16	-0.781476	0.155641	-5.021	5.14033e-07	3.15893e-05	pcRNA	age
PARPBP	101.928	-0.83427	0.166297	-5.01674	5.2557e-07	3.21631e-05	pcRNA	age
TM9SF4	60.9926	-0.627044	0.125141	-5.01071	5.42287e-07	3.30478e-05	pcRNA	age
COL11A2	18.9681	0.851421	0.17024	5.00131	5.69412e-07	3.4557e-05	pcRNA	age
ACBD6	265.498	-0.498634	0.0997454	-4.99907	5.76088e-07	3.48176e-05	pcRNA	age
C2orf15	21.4011	-0.884953	0.177231	-4.99322	5.9381e-07	3.5741e-05	pcRNA	age
COL4A2	106.727	-0.573577	0.114979	-4.98852	6.08429e-07	3.64709e-05	pcRNA	age
CRLF3	94.0604	-0.618377	0.124056	-4.98467	6.20688e-07	3.70538e-05	pcRNA	age
HESX1	13.9676	0.883181	0.177403	4.97838	6.41187e-07	3.80706e-05	pcRNA	age
WWP1	108.659	-0.670766	0.13475	-4.97786	6.42926e-07	3.80706e-05	pcRNA	age
WDR76	34.6744	0.774788	0.156513	4.95031	7.40964e-07	4.36989e-05	pcRNA	age
HPGDS	28.5541	0.81795	0.165552	4.94075	7.78239e-07	4.5713e-05	pcRNA	age
SIN3A	67.7367	0.637149	0.129142	4.9337	8.0687e-07	4.72051e-05	pcRNA	age
SLCO5A1	91745.3	-0.547921	0.111241	-4.92554	8.4127e-07	4.90216e-05	pcRNA	age
SLC26A3	252.493	1.06859	0.217403	4.91523	8.8677e-07	5.14679e-05	pcRNA	age
HDAC1	42.0391	0.622954	0.126762	4.91435	8.9076e-07	5.14951e-05	pcRNA	age
IL23R	367.237	-0.705227	0.144091	-4.89432	9.86438e-07	5.68017e-05	pcRNA	age
PRPF3	29.035	0.760267	0.155556	4.8874	1.02174e-06	5.8604e-05	pcRNA	age
LILRA2	24.5927	0.900083	0.184255	4.88498	1.0344e-06	5.90981e-05	pcRNA	age
CBLL1	21.7493	-0.836311	0.171579	-4.8742	1.09251e-06	6.19344e-05	pcRNA	age
TMEM2	121.58	-0.537547	0.110283	-4.87424	1.09229e-06	6.19344e-05	pcRNA	age
SP4	49.1699	-0.664857	0.136525	-4.86987	1.11672e-06	6.30622e-05	pcRNA	age
TGFA	76.2669	0.773605	0.159397	4.85331	1.21417e-06	6.83018e-05	pcRNA	age
WDPCP	2552.23	-0.529303	0.109251	-4.84485	1.26709e-06	7.10056e-05	pcRNA	age
XRCC1	29.3514	0.743338	0.153804	4.83302	1.34475e-06	7.50701e-05	pcRNA	age
WFS1	139.305	-0.887152	0.183767	-4.82759	1.38197e-06	7.68542e-05	pcRNA	age
INPP5J	23.3265	-0.861077	0.178625	-4.82059	1.43136e-06	7.90004e-05	pcRNA	age
RP11-310N16,1	82.4682	0.730182	0.151457	4.82104	1.4281e-06	7.90004e-05	pcRNA	age
RP1-309K20,6	29.6283	-0.634859	0.132753	-4.78226	1.73334e-06	9.53078e-05	pcRNA	age
SIX4	10.3543	-0.837873	0.17531	-4.77937	1.75846e-06	9.6327e-05	pcRNA	age
TCIRG1	12.8047	0.850344	0.178038	4.77618	1.78657e-06	9.75014e-05	pcRNA	age
CHAMP1	6.89252	1.00338	0.210609	4.76419	1.89616e-06	0.000103098	pcRNA	age
ADAMTS14	278.024	-0.701211	0.147539	-4.75273	2.00692e-06	0.000108716	pcRNA	age
ARHGAP1	16.745	0.782495	0.164781	4.74869	2.04738e-06	0.000110498	pcRNA	age
MUC5B	41.6101	0.761917	0.160676	4.74196	2.1166e-06	0.000113814	pcRNA	age
ARHGAP29	80.0156	-0.593147	0.12512	-4.74064	2.13043e-06	0.000114138	pcRNA	age
SAP18	25.1463	-0.895345	0.188935	-4.73891	2.1487e-06	0.000114697	pcRNA	age
TACC2	247.772	-0.493176	0.104188	-4.7335	2.20678e-06	0.000117369	pcRNA	age
IRS2	23.8632	0.686328	0.145025	4.73249	2.21787e-06	0.000117531	pcRNA	age
BFSP1	37.6346	0.654182	0.138399	4.72677	2.28114e-06	0.000120272	pcRNA	age
NPLOC4	92.8124	0.548154	0.115979	4.72634	2.28603e-06	0.000120272	pcRNA	age
EDAR	43.6454	0.608509	0.128822	4.72363	2.3167e-06	0.000120584	pcRNA	age
NT5DC1	380.2	-0.700227	0.148234	-4.72379	2.31493e-06	0.000120584	pcRNA	age
RANBP1	148.173	0.813658	0.17223	4.72424	2.30975e-06	0.000120584	pcRNA	age
CASS4	49.0964	0.737699	0.156297	4.71986	2.36008e-06	0.000121974	pcRNA	age
PHYH	49.9648	-0.927182	0.196431	-4.72015	2.35668e-06	0.000121974	pcRNA	age
LLGL2	96.3839	0.666356	0.141382	4.71315	2.43914e-06	0.000125616	pcRNA	age
LMO4	48.7922	0.83155	0.176487	4.71169	2.45677e-06	0.00012608	pcRNA	age
KIAA1549	767.551	-0.628381	0.133542	-4.70549	2.53251e-06	0.000129512	pcRNA	age
FBXW7	220.124	-0.549518	0.116893	-4.70104	2.58839e-06	0.000131909	pcRNA	age
DGKB	610.256	-0.644509	0.137234	-4.69641	2.64774e-06	0.000134465	pcRNA	age
HIST2H2AC	26.001	0.860653	0.183669	4.68588	2.78757e-06	0.000140589	pcRNA	age
XRCC2	26.8029	0.810418	0.172928	4.68644	2.77997e-06	0.000140589	pcRNA	age
CPNE1	28.2165	-0.647799	0.138727	-4.66961	3.01776e-06	0.000151357	pcRNA	age
CSF2RA	200.054	-0.48332	0.103509	-4.66933	3.02177e-06	0.000151357	pcRNA	age
IGSF10	48.1981	0.892337	0.191375	4.66277	3.11981e-06	0.000155735	pcRNA	age
CTC-432M15,3	278.276	0.647205	0.139218	4.64887	3.33757e-06	0.000166038	pcRNA	age
TTBK1	22.5767	0.600479	0.129287	4.64453	3.40851e-06	0.000168993	pcRNA	age
ZBED4	51.7196	-0.595652	0.128311	-4.64226	3.44618e-06	0.000170283	pcRNA	age
ADGRE3	67.3129	0.650086	0.140148	4.63857	3.50824e-06	0.000172766	pcRNA	age
CTBS	133.557	-0.888262	0.191722	-4.63307	3.60285e-06	0.00017683	pcRNA	age
RYR2	94898.9	-0.497286	0.107375	-4.6313	3.63371e-06	0.000177748	pcRNA	age
LHFPL1	61.1779	-0.701477	0.151581	-4.62774	3.69679e-06	0.000179632	pcRNA	age
RPN1	93.7394	0.672878	0.145388	4.62814	3.68959e-06	0.000179632	pcRNA	age
DLGAP1	524.185	-0.513497	0.111008	-4.62578	3.732e-06	0.000180742	pcRNA	age
CTC-487M23,8	819.148	-0.673734	0.145791	-4.62124	3.81457e-06	0.000184131	pcRNA	age
RAPGEF6	192.864	0.735442	0.159341	4.61553	3.921e-06	0.000188647	pcRNA	age
DDX1	17.0645	-0.84538	0.183466	-4.60782	4.06904e-06	0.000195127	pcRNA	age
BAHCC1	52.761	-0.785396	0.170506	-4.60626	4.09976e-06	0.000195958	pcRNA	age
GREM2	61.1647	-0.603423	0.131265	-4.59699	4.28632e-06	0.00020392	pcRNA	age
MTO1	63.217	0.71209	0.154939	4.59593	4.30816e-06	0.00020392	pcRNA	age
PTPRF	135.117	0.604991	0.131636	4.59594	4.30801e-06	0.00020392	pcRNA	age
KIAA0753	38.0619	0.602325	0.131133	4.59324	4.36423e-06	0.000205907	pcRNA	age
ARSG	314.278	-0.551158	0.120151	-4.58722	4.49188e-06	0.000211248	pcRNA	age
ENAH	216.771	-0.487768	0.106424	-4.58324	4.57819e-06	0.000214618	pcRNA	age
SLC15A4	14.8796	0.756386	0.165097	4.58147	4.61709e-06	0.000215749	pcRNA	age
PRMT7	29.3163	0.74114	0.161817	4.58011	4.64731e-06	0.00021647	pcRNA	age
EPM2A	582.494	-0.549763	0.120084	-4.57817	4.69051e-06	0.000217788	pcRNA	age
MEF2B	23.3952	0.783168	0.171188	4.5749	4.76458e-06	0.000220528	pcRNA	age
TMEM8B	20.2733	-0.680392	0.148783	-4.57306	4.80649e-06	0.000221766	pcRNA	age
LRP1	131.883	0.698238	0.152764	4.57068	4.86135e-06	0.000223592	pcRNA	age
BLVRB	14.2384	0.737594	0.161621	4.56372	5.02551e-06	0.000230417	pcRNA	age
VRK1	109.842	0.679028	0.148912	4.55992	5.11731e-06	0.000233893	pcRNA	age
NIPA1	61.1562	0.589363	0.129383	4.55517	5.23433e-06	0.000238496	pcRNA	age
FAM57B	32.0012	0.677364	0.148836	4.55109	5.33682e-06	0.000242411	pcRNA	age
RP11-811O14,1	9.51856	0.885894	0.194871	4.54605	5.4661e-06	0.000247514	pcRNA	age
GEMIN6	43.5048	0.800417	0.176361	4.53852	5.66503e-06	0.000255731	pcRNA	age
KCTD3	47.3413	-0.710517	0.156632	-4.53622	5.72721e-06	0.000257742	pcRNA	age
IQCB1	26.7025	0.66706	0.147289	4.52894	5.92815e-06	0.000265784	pcRNA	age
KCTD21	14.19	0.842249	0.185991	4.52843	5.94225e-06	0.000265784	pcRNA	age
DNAJC1	218.711	0.598414	0.132404	4.51959	6.19593e-06	0.000276285	pcRNA	age
SFXN2	23.383	0.77817	0.172644	4.50736	6.56407e-06	0.000291812	pcRNA	age
GLDN	175.931	0.653829	0.1452	4.50295	6.70164e-06	0.000296303	pcRNA	age
MPP6	141.508	-0.488383	0.108462	-4.50283	6.70561e-06	0.000296303	pcRNA	age
ZRSR1	799.763	-0.684575	0.152342	-4.49368	7.0004e-06	0.000308397	pcRNA	age
SLC5A8	226.623	-0.573434	0.12768	-4.49117	7.08314e-06	0.000311105	pcRNA	age
IGFBPL1	14.6135	0.802271	0.178689	4.48976	7.13049e-06	0.000312247	pcRNA	age
GCAT	7.20736	0.899724	0.200507	4.48725	7.21473e-06	0.000314993	pcRNA	age
NFATC1	92.0999	0.557258	0.124302	4.48311	7.3564e-06	0.000320222	pcRNA	age
SFTA2	26.5351	0.730901	0.163092	4.48153	7.41097e-06	0.00032164	pcRNA	age
NGDN	46.447	0.637894	0.142362	4.48078	7.43715e-06	0.000321822	pcRNA	age
KANSL3	37.9204	0.62078	0.138576	4.4797	7.47477e-06	0.000322496	pcRNA	age
HFM1	77851.7	-0.552803	0.123464	-4.47743	7.55472e-06	0.000324986	pcRNA	age
R3HDM4	23.8644	0.664365	0.148402	4.47678	7.5776e-06	0.000325015	pcRNA	age
GRIN2B	353.726	-0.457468	0.102228	-4.47498	7.64184e-06	0.000326812	pcRNA	age
LA16c-312E8,5	8.11121	-0.889783	0.1989	-4.47352	7.6942e-06	0.000328092	pcRNA	age
RASSF5	126.076	-0.515551	0.115312	-4.47091	7.78875e-06	0.000331158	pcRNA	age
USP44	30.4696	0.830741	0.185927	4.46809	7.89199e-06	0.000334575	pcRNA	age
GLRX	42.3367	-0.609013	0.136337	-4.46696	7.93381e-06	0.000335376	pcRNA	age
SRRM5	17.4806	0.776392	0.173983	4.46247	8.10207e-06	0.000341501	pcRNA	age
METTL22	38.3735	-0.581358	0.130674	-4.44892	8.63018e-06	0.000362716	pcRNA	age
DEF8	31.4764	0.856289	0.192532	4.44751	8.68699e-06	0.000364057	pcRNA	age
GJC1	26.5377	0.721358	0.16245	4.4405	8.9751e-06	0.000375056	pcRNA	age
SLC22A2	177.698	-0.606975	0.136751	-4.43856	9.05642e-06	0.000377377	pcRNA	age
ACLY	49.9602	0.620257	0.139863	4.43476	9.21767e-06	0.000383005	pcRNA	age
PITPNM2	473.237	-0.490676	0.110727	-4.43139	9.36282e-06	0.000387934	pcRNA	age
MOB4	34.7602	0.669531	0.151136	4.43	9.42323e-06	0.000388809	pcRNA	age
PPP5D1	133.893	0.505495	0.114129	4.42914	9.46097e-06	0.000388809	pcRNA	age
RP11-717K11,2	246.959	-0.560643	0.126582	-4.42908	9.4637e-06	0.000388809	pcRNA	age
PLIN2	34.7418	-0.636002	0.143624	-4.42823	9.50092e-06	0.000389245	pcRNA	age
RP11-65B7,2	82.2127	0.668893	0.151185	4.42433	9.67405e-06	0.000395231	pcRNA	age
MUC20	13.8126	0.778544	0.176071	4.42175	9.79039e-06	0.000397762	pcRNA	age
STAT5A	32.7041	0.649215	0.146809	4.42218	9.7709e-06	0.000397762	pcRNA	age
RASA4	50.238	0.604539	0.136751	4.42073	9.8368e-06	0.00039854	pcRNA	age
NCAPG	14.9282	-0.712339	0.161289	-4.41655	1.0029e-05	0.000404181	pcRNA	age
ZBTB40	63.4924	0.650941	0.147389	4.4165	1.00313e-05	0.000404181	pcRNA	age
EXPH5	45.8381	0.580492	0.131461	4.41569	1.00689e-05	0.000404581	pcRNA	age
TET1	185.951	0.633394	0.143609	4.41055	1.03109e-05	0.000413171	pcRNA	age
LEFTY1	21.0269	-0.69014	0.156678	-4.40483	1.05866e-05	0.000423057	pcRNA	age
L34079,2	31.7569	0.684659	0.155505	4.40282	1.06851e-05	0.000425831	pcRNA	age
OC90	51.5771	0.533931	0.12133	4.40064	1.07933e-05	0.000428974	pcRNA	age
GAS2	234.094	0.685427	0.156343	4.38411	1.16459e-05	0.000461605	pcRNA	age
UHRF2	93.671	0.752737	0.17177	4.38224	1.17465e-05	0.000464336	pcRNA	age
ZSCAN1	32.7721	0.735049	0.167812	4.3802	1.1857e-05	0.000467441	pcRNA	age
DPP9	120.04	-0.639506	0.146122	-4.37651	1.20597e-05	0.000472884	pcRNA	age
EML4	91.2999	0.545251	0.12458	4.37671	1.20482e-05	0.000472884	pcRNA	age
ELAVL2	83.4944	-0.565016	0.129587	-4.36012	1.29989e-05	0.000508346	pcRNA	age
THRAP3	78.9748	0.576741	0.132688	4.34659	1.38272e-05	0.000539296	pcRNA	age
ARHGAP45	27.4221	0.586222	0.135128	4.33825	1.43619e-05	0.000557179	pcRNA	age
GGA2	50.2314	0.524503	0.120892	4.33861	1.43388e-05	0.000557179	pcRNA	age
LAMA3	120.073	0.535439	0.12363	4.33098	1.48444e-05	0.000574377	pcRNA	age
CLEC12A	26.7608	0.697822	0.161199	4.32895	1.49825e-05	0.000578189	pcRNA	age
VKORC1L1	125.479	0.501999	0.115981	4.3283	1.50266e-05	0.000578366	pcRNA	age
C4orf36	35.0654	0.629402	0.145521	4.32517	1.52412e-05	0.000585085	pcRNA	age
FEM1A	17.2061	0.671179	0.15522	4.32403	1.53202e-05	0.00058658	pcRNA	age
ZYX	35.6457	0.69337	0.160379	4.32331	1.53704e-05	0.000586963	pcRNA	age
EPHX3	74.2984	0.663095	0.153467	4.32075	1.55497e-05	0.000592265	pcRNA	age
RP11-240B13,2	64.6604	0.478633	0.110795	4.31998	1.56041e-05	0.000592795	pcRNA	age
KDM6B	29.5165	-0.627956	0.145776	-4.30767	1.64983e-05	0.000623524	pcRNA	age
LAT2	28.1786	0.678641	0.157534	4.30791	1.64804e-05	0.000623524	pcRNA	age
RALGAPA2	285.22	0.440836	0.102374	4.30612	1.66145e-05	0.000626299	pcRNA	age
MKL1	197.523	0.496708	0.115394	4.30445	1.67402e-05	0.000629414	pcRNA	age
RB1CC1	137.822	0.781172	0.18152	4.30349	1.68127e-05	0.000630518	pcRNA	age
NIM1K	73.3473	0.631107	0.146679	4.30264	1.68772e-05	0.00063132	pcRNA	age
WRB	37.5325	0.619867	0.144168	4.29962	1.71092e-05	0.000638367	pcRNA	age
CDC25C	40.3402	0.635347	0.147892	4.29601	1.73903e-05	0.000647201	pcRNA	age
SAMD11	20.6321	-0.624594	0.14545	-4.29423	1.75301e-05	0.00065075	pcRNA	age
CAB39	50.7066	0.527556	0.12318	4.28281	1.84546e-05	0.000683334	pcRNA	age
EP300	69.4525	0.499111	0.116621	4.27977	1.87089e-05	0.000689074	pcRNA	age
FSBP	33.8138	0.660578	0.154384	4.27879	1.87915e-05	0.000689074	pcRNA	age
MPLKIP	108.467	-0.820748	0.191803	-4.27913	1.87628e-05	0.000689074	pcRNA	age
NLRP11	78.8612	0.803022	0.187679	4.27871	1.87981e-05	0.000689074	pcRNA	age
IP6K2	54.21	0.709063	0.165773	4.27732	1.89157e-05	0.000690024	pcRNA	age
TBC1D14	135.13	-0.591113	0.138198	-4.27729	1.89183e-05	0.000690024	pcRNA	age
PTRH2	19.3335	0.689183	0.161379	4.2706	1.9495e-05	0.000709286	pcRNA	age
GRIA3	250.168	-0.441812	0.103571	-4.26579	1.99197e-05	0.000722943	pcRNA	age
LRRC8C	96.3283	0.682378	0.160222	4.25897	2.05374e-05	0.000743514	pcRNA	age
TMEM120B	77.0907	0.605243	0.142203	4.25619	2.07941e-05	0.0007491	pcRNA	age
ZCCHC7	146.336	-0.465056	0.109264	-4.25626	2.07871e-05	0.0007491	pcRNA	age
ZNF367	21.3035	0.682464	0.160569	4.25027	2.1351e-05	0.000767274	pcRNA	age
SLC5A11	60.5257	0.582672	0.137123	4.24927	2.14469e-05	0.000768828	pcRNA	age
PRDM15	82.9559	-0.576849	0.135802	-4.24772	2.1596e-05	0.00077228	pcRNA	age
PDRG1	12.2121	-0.690194	0.162616	-4.2443	2.19272e-05	0.000782213	pcRNA	age
RAD54B	51.2019	0.606549	0.142936	4.24351	2.20052e-05	0.000783086	pcRNA	age
ZNF821	23.2992	0.726817	0.171365	4.24135	2.22184e-05	0.000788752	pcRNA	age
DVL1	13.7376	0.749324	0.176841	4.23728	2.26242e-05	0.000799666	pcRNA	age
SRRM1	29.3853	0.60441	0.142645	4.23717	2.26352e-05	0.000799666	pcRNA	age
STARD10	37.2364	0.564245	0.133267	4.23395	2.29623e-05	0.00080927	pcRNA	age
ASB13	13.461	0.744359	0.175861	4.23264	2.3096e-05	0.000812023	pcRNA	age
SLC24A4	91.6041	0.508117	0.120089	4.23116	2.32487e-05	0.000815432	pcRNA	age
TTLL2	59.4153	0.752766	0.178114	4.22632	2.37549e-05	0.000831195	pcRNA	age
GDF7	27.4018	0.777893	0.184185	4.22344	2.40606e-05	0.000839882	pcRNA	age
LSS	23.9047	0.67163	0.159178	4.21937	2.44981e-05	0.000851091	pcRNA	age
ZFP64	176.442	-0.443013	0.104993	-4.21947	2.44875e-05	0.000851091	pcRNA	age
CNR1	29.9631	0.607167	0.143983	4.21693	2.47647e-05	0.000858315	pcRNA	age
BMP1	69.2801	-0.492157	0.116728	-4.21628	2.48366e-05	0.00085877	pcRNA	age
LNX2	63.5543	0.609178	0.144835	4.206	2.59927e-05	0.000892417	pcRNA	age
MYOM2	83.627	0.559579	0.133034	4.2063	2.59589e-05	0.000892417	pcRNA	age
NPL	32.0044	-0.618744	0.147079	-4.20687	2.58937e-05	0.000892417	pcRNA	age
HSCB	18.045	0.767851	0.183507	4.18432	2.86018e-05	0.000979694	pcRNA	age
KIAA0895	46.6389	0.549203	0.131387	4.18004	2.9146e-05	0.000996002	pcRNA	age
piR-hsa-1077	189.315	1.27694	0.272934	4.67858	2.88873e-06	0.000280311	piRNA	age
piR-hsa-1336	185.062	1.27766	0.272967	4.68063	2.85998e-06	0.000280311	piRNA	age
piR-hsa-26747	192.371	1.28475	0.273103	4.70426	2.54785e-06	0.000280311	piRNA	age
piR-hsa-26754	139.691	1.30264	0.271181	4.80359	1.55844e-06	0.000280311	piRNA	age
piR-hsa-26946	137.493	1.30993	0.271436	4.82594	1.39345e-06	0.000280311	piRNA	age
piR-hsa-30958	54.0479	1.43065	0.305792	4.6785	2.88981e-06	0.000280311	piRNA	age
piR-hsa-27616	498.685	1.0452	0.241216	4.33304	1.47065e-05	0.00122274	piRNA	age
piR-hsa-23317	12515	1.08058	0.25751	4.19626	2.71362e-05	0.00197416	piRNA	age
piR-hsa-18037	33.8023	1.71051	0.427911	3.99735	6.40546e-05	0.0035558	piRNA	age
piR-hsa-2153	27133.4	1.07944	0.270811	3.98597	6.72059e-05	0.0035558	piRNA	age
piR-hsa-24075	33.8171	1.71177	0.427901	4.00038	6.32415e-05	0.0035558	piRNA	age
piR-hsa-23637	9744.68	1.04637	0.269715	3.87955	0.000104652	0.00435052	piRNA	age
piR-hsa-23638	9744.68	1.04637	0.269715	3.87955	0.000104652	0.00435052	piRNA	age
piR-hsa-28322	9633.7	1.06431	0.272153	3.9107	9.20296e-05	0.00435052	piRNA	age
piR-hsa-426	558.744	0.903927	0.235725	3.83467	0.000125733	0.00487845	piRNA	age
piR-hsa-18172	24.9558	1.09066	0.288423	3.78146	0.000155909	0.00567121	piRNA	age
piR-hsa-28710	1904.33	1.15423	0.307087	3.75862	0.000170852	0.00572224	piRNA	age
piR-hsa-9411	2344.79	1.03369	0.275666	3.7498	0.000176977	0.00572224	piRNA	age
piR-hsa-21131	6241.54	0.88645	0.247051	3.58813	0.00033306	0.00761278	piRNA	age
piR-hsa-32168	6240.87	0.886647	0.247055	3.58887	0.000332121	0.00761278	piRNA	age
piR-hsa-32174	6161.43	0.882474	0.246946	3.57356	0.000352164	0.00761278	piRNA	age
piR-hsa-32175	6161.61	0.88247	0.246944	3.57357	0.000352151	0.00761278	piRNA	age
piR-hsa-32184	5806.2	0.899638	0.247209	3.63919	0.0002735	0.00761278	piRNA	age
piR-hsa-32185	6240.74	0.886639	0.247059	3.58877	0.000332242	0.00761278	piRNA	age
piR-hsa-32192	6241.05	0.886643	0.247053	3.58887	0.000332109	0.00761278	piRNA	age
piR-hsa-32207	6162.1	0.882274	0.246941	3.57281	0.00035317	0.00761278	piRNA	age
piR-hsa-32221	5848.54	0.898283	0.247041	3.63616	0.000276731	0.00761278	piRNA	age
piR-hsa-20266	42840.6	0.872745	0.247304	3.52903	0.000417081	0.00866932	piRNA	age
piR-hsa-13150	59.1727	0.886309	0.253216	3.5002	0.000464902	0.00928421	piRNA	age
piR-hsa-3706	102.723	1.07516	0.307851	3.49247	0.000478568	0.00928421	piRNA	age
piR-hsa-32795	56.8782	0.878283	0.257033	3.417	0.000633142	0.0115153	piRNA	age
piR-hsa-6927	81.1186	1.34405	0.392566	3.42376	0.000617601	0.0115153	piRNA	age
piR-hsa-10934	36.4669	1.11235	0.327598	3.39547	0.000685103	0.0117274	piRNA	age
piR-hsa-12789	617.781	0.726614	0.213741	3.39951	0.00067507	0.0117274	piRNA	age
piR-hsa-23999	554.129	0.924022	0.272845	3.38662	0.000707591	0.0117662	piRNA	age
piR-hsa-20274	86.7466	0.907643	0.273959	3.31307	0.000922791	0.0142541	piRNA	age
piR-hsa-20616	23.607	1.31839	0.39717	3.31946	0.000901917	0.0142541	piRNA	age
piR-hsa-28488	77.5532	0.795031	0.240141	3.31068	0.000930682	0.0142541	piRNA	age
piR-hsa-478	78.239	0.801704	0.242981	3.29946	0.00096872	0.0144563	piRNA	age
piR-hsa-32506	55.1208	1.25188	0.388098	3.22568	0.00125674	0.0182856	piRNA	age
piR-hsa-10246	57.5802	1.22374	0.385996	3.17035	0.00152255	0.0189435	piRNA	age
piR-hsa-12442	13.0356	1.39652	0.439123	3.18025	0.00147146	0.0189435	piRNA	age
piR-hsa-1301	134.577	1.23254	0.388183	3.17516	0.00149755	0.0189435	piRNA	age
piR-hsa-1745	120.758	1.02668	0.321167	3.19671	0.00139002	0.0189435	piRNA	age
piR-hsa-21126	3278.25	-0.521293	0.164946	-3.16039	0.0015756	0.0189435	piRNA	age
piR-hsa-23617	181.518	0.842221	0.267334	3.15045	0.00163019	0.0189435	piRNA	age
piR-hsa-24775	11.603	1.33894	0.425717	3.14515	0.00165999	0.0189435	piRNA	age
piR-hsa-28515	53.0391	0.901221	0.282525	3.18988	0.00142333	0.0189435	piRNA	age
piR-hsa-28590	7199.12	-0.517412	0.163945	-3.15601	0.00159946	0.0189435	piRNA	age
piR-hsa-30715	5692.16	0.841531	0.262823	3.20189	0.00136529	0.0189435	piRNA	age
piR-hsa-32170	7199.11	-0.51741	0.163945	-3.156	0.00159952	0.0189435	piRNA	age
piR-hsa-3586	1846.21	0.792881	0.254068	3.12075	0.00180393	0.0201901	piRNA	age
piR-hsa-1280	23.7991	0.694516	0.225331	3.08221	0.00205473	0.0202687	piRNA	age
piR-hsa-1281	23.7991	0.694516	0.225331	3.08221	0.00205473	0.0202687	piRNA	age
piR-hsa-1282	23.7991	0.694516	0.225331	3.08221	0.00205473	0.0202687	piRNA	age
piR-hsa-20275	58.8267	0.91802	0.29647	3.0965	0.00195822	0.0202687	piRNA	age
piR-hsa-22913	19.889	1.30006	0.42042	3.09229	0.00198619	0.0202687	piRNA	age
piR-hsa-30937	10575.6	0.786899	0.253161	3.10829	0.00188171	0.0202687	piRNA	age
piR-hsa-8791	929.941	0.847492	0.27228	3.11257	0.00185466	0.0202687	piRNA	age
piR-hsa-21000	10302.9	0.771148	0.254744	3.02716	0.00246867	0.0239461	piRNA	age
piR-hsa-619	410.924	-0.672789	0.223157	-3.01486	0.00257094	0.0245293	piRNA	age
piR-hsa-17520	152.636	0.703653	0.234104	3.00573	0.00264948	0.024871	piRNA	age
piR-hsa-23655	391.889	0.631782	0.211849	2.98223	0.00286155	0.0251838	piRNA	age
piR-hsa-28876	391.889	0.631782	0.211849	2.98223	0.00286157	0.0251838	piRNA	age
piR-hsa-28877	391.889	0.631782	0.211849	2.98223	0.00286155	0.0251838	piRNA	age
piR-hsa-4945	121.553	0.698656	0.234588	2.97823	0.00289917	0.0251838	piRNA	age
piR-hsa-4946	121.553	0.698656	0.234588	2.97823	0.00289917	0.0251838	piRNA	age
piR-hsa-1191	1392.49	0.734329	0.24826	2.95791	0.00309736	0.0257684	piRNA	age
piR-hsa-12719	1392.47	0.734371	0.248263	2.95804	0.00309603	0.0257684	piRNA	age
piR-hsa-9010	1392.38	0.734288	0.248262	2.95771	0.0030993	0.0257684	piRNA	age
piR-hsa-15405	1690.31	0.739488	0.252078	2.93357	0.00335088	0.0274678	piRNA	age
piR-hsa-12423	197.604	0.678551	0.232533	2.91808	0.00352191	0.0284687	piRNA	age
piR-hsa-1008	197.518	0.676642	0.232496	2.91034	0.0036104	0.02847	piRNA	age
piR-hsa-23750	148.747	0.760845	0.261502	2.90952	0.0036199	0.02847	piRNA	age
piR-hsa-16540	167.747	0.926289	0.326522	2.83683	0.00455632	0.0339972	piRNA	age
piR-hsa-20273	420.305	0.727158	0.256085	2.83952	0.00451818	0.0339972	piRNA	age
piR-hsa-22547	51.5644	0.910865	0.319695	2.84917	0.00438341	0.0339972	piRNA	age
piR-hsa-2278	174.626	0.880707	0.309907	2.84185	0.00448533	0.0339972	piRNA	age
piR-hsa-16541	165.39	0.92139	0.326344	2.82338	0.00475209	0.0350091	piRNA	age
piR-hsa-20613	1117.57	0.64865	0.231434	2.80274	0.00506706	0.0351075	piRNA	age
piR-hsa-2117	1117.57	0.64865	0.231434	2.80274	0.00506706	0.0351075	piRNA	age
piR-hsa-22964	3180.06	0.781648	0.278859	2.80303	0.00506254	0.0351075	piRNA	age
piR-hsa-25207	231.387	0.891601	0.316728	2.81503	0.0048772	0.0351075	piRNA	age
piR-hsa-25786	1117.57	0.64865	0.231434	2.80274	0.00506706	0.0351075	piRNA	age
piR-hsa-22380	18.7794	0.773885	0.277889	2.78487	0.00535496	0.0366657	piRNA	age
piR-hsa-32247	94.5558	1.21375	0.43793	2.77156	0.00557892	0.0375024	piRNA	age
piR-hsa-32453	32.9744	1.26295	0.455942	2.76998	0.00560603	0.0375024	piRNA	age
piR-hsa-7411	767.518	0.89821	0.326857	2.74802	0.00599559	0.0388816	piRNA	age
piR-hsa-7412	767.543	0.89818	0.326856	2.74794	0.00599715	0.0388816	piRNA	age
piR-hsa-7413	767.723	0.89789	0.326851	2.74709	0.00601261	0.0388816	piRNA	age
piR-hsa-2344	29.768	0.922803	0.336907	2.73905	0.00616178	0.0390125	piRNA	age
piR-hsa-25715	248.965	0.8431	0.307839	2.73877	0.00616692	0.0390125	piRNA	age
piR-hsa-11510	30.4961	1.1755	0.435468	2.6994	0.00694644	0.0396356	piRNA	age
piR-hsa-12399	4653.54	0.702209	0.259434	2.70669	0.0067957	0.0396356	piRNA	age
piR-hsa-16348	46.248	1.07494	0.398083	2.7003	0.00692778	0.0396356	piRNA	age
piR-hsa-28723	55.0755	0.841511	0.308293	2.72959	0.00634141	0.0396356	piRNA	age
piR-hsa-32158	14462.5	0.56329	0.207545	2.71407	0.0066463	0.0396356	piRNA	age
piR-hsa-32160	14269.3	0.559203	0.206087	2.71343	0.00665905	0.0396356	piRNA	age
piR-hsa-32167	13840.4	0.560057	0.206889	2.70705	0.00678846	0.0396356	piRNA	age
piR-hsa-32179	13840.4	0.560057	0.206889	2.70705	0.00678844	0.0396356	piRNA	age
piR-hsa-32550	37.1378	1.21764	0.450598	2.70227	0.00688687	0.0396356	piRNA	age
piR-hsa-7997	37.3426	1.21804	0.450662	2.70277	0.00687635	0.0396356	piRNA	age
piR-hsa-27137	432.524	-0.412655	0.153846	-2.68227	0.00731242	0.0404051	piRNA	age
piR-hsa-27138	432.801	-0.412072	0.153855	-2.67832	0.00739924	0.0404051	piRNA	age
piR-hsa-27139	432.901	-0.411882	0.153849	-2.67719	0.00742428	0.0404051	piRNA	age
piR-hsa-27140	432.939	-0.411767	0.153817	-2.677	0.00742843	0.0404051	piRNA	age
piR-hsa-32187	13509.2	0.550598	0.205646	2.67741	0.00741933	0.0404051	piRNA	age
piR-hsa-32161	13377.7	0.54922	0.205946	2.66682	0.00765726	0.0412641	piRNA	age
piR-hsa-32159	12948.8	0.549787	0.206816	2.65834	0.00785277	0.0415483	piRNA	age
piR-hsa-32162	12948.8	0.549787	0.206816	2.65834	0.00785277	0.0415483	piRNA	age
piR-hsa-1657	170.661	0.911994	0.346246	2.63395	0.00843989	0.0415881	piRNA	age
piR-hsa-22415	3609.03	0.67527	0.254374	2.65464	0.00793934	0.0415881	piRNA	age
piR-hsa-23210	428.888	0.520833	0.197604	2.63574	0.00839537	0.0415881	piRNA	age
piR-hsa-26958	100.073	0.735685	0.280183	2.62573	0.00864632	0.0415881	piRNA	age
piR-hsa-32186	428.888	0.520833	0.197604	2.63574	0.00839537	0.0415881	piRNA	age
piR-hsa-32195	428.888	0.520833	0.197604	2.63574	0.00839537	0.0415881	piRNA	age
piR-hsa-32235	428.888	0.520833	0.197604	2.63574	0.00839537	0.0415881	piRNA	age
piR-hsa-32238	428.888	0.520833	0.197604	2.63574	0.00839537	0.0415881	piRNA	age
piR-hsa-3616	241.934	0.711444	0.270676	2.6284	0.00857879	0.0415881	piRNA	age
piR-hsa-5358	55.1324	0.898023	0.341881	2.62671	0.00862147	0.0415881	piRNA	age
piR-hsa-9588	325.547	0.768118	0.291359	2.63633	0.0083809	0.0415881	piRNA	age
piR-hsa-23515	16.3139	-1.00159	0.384585	-2.60433	0.00920534	0.043914	piRNA	age
piR-hsa-15068	20.5064	1.06117	0.408401	2.59836	0.00936694	0.0441874	piRNA	age
piR-hsa-24085	566.896	0.578223	0.222683	2.59662	0.00941449	0.0441874	piRNA	age
piR-hsa-1517	39.5254	0.987427	0.383937	2.57185	0.0101158	0.0442662	piRNA	age
piR-hsa-15404	2151.66	0.631091	0.245221	2.57356	0.0100659	0.0442662	piRNA	age
piR-hsa-17928	84.0864	0.981565	0.380116	2.58228	0.00981498	0.0442662	piRNA	age
piR-hsa-18905	566.738	0.577077	0.222674	2.59157	0.00955383	0.0442662	piRNA	age
piR-hsa-26399	566.521	0.576845	0.222728	2.58991	0.00960009	0.0442662	piRNA	age
piR-hsa-27784	36.5784	1.17919	0.457688	2.57641	0.00998336	0.0442662	piRNA	age
piR-hsa-6143	5100.6	-0.352281	0.136749	-2.57612	0.00999153	0.0442662	piRNA	age
piR-hsa-6146	5100.6	-0.352281	0.136749	-2.57612	0.00999153	0.0442662	piRNA	age
piR-hsa-6147	5100.6	-0.352281	0.136749	-2.57612	0.00999153	0.0442662	piRNA	age
piR-hsa-32502	84.5932	0.97215	0.379741	2.56004	0.0104661	0.0454573	piRNA	age
piR-hsa-13505	516.338	0.758633	0.297358	2.55125	0.0107338	0.0461192	piRNA	age
piR-hsa-28467	10.857	0.771006	0.302373	2.54985	0.010777	0.0461192	piRNA	age
piR-hsa-28646	564.751	0.562353	0.222412	2.52843	0.0114573	0.0484042	piRNA	age
piR-hsa-7201	29.7868	0.691763	0.27366	2.52782	0.0114773	0.0484042	piRNA	age
SNORD20	14.6049	-1.4486	0.280119	-5.17136	2.32393e-07	1.32464e-05	snoRNA	age
SNORA51	7.68528	-0.996692	0.294404	-3.38545	0.000710613	0.0163359	snoRNA	age
SNORD14A	10.0286	-0.77468	0.244278	-3.1713	0.00151756	0.0163359	snoRNA	age
SNORD14C	37.0112	-0.660712	0.209627	-3.15185	0.00162241	0.0163359	snoRNA	age
SNORD46	8.62534	-0.940874	0.291473	-3.228	0.0012466	0.0163359	snoRNA	age
SNORD95	37.1121	-0.80755	0.257606	-3.13482	0.00171957	0.0163359	snoRNA	age
SNORA63	32.8556	-0.804712	0.262909	-3.0608	0.00220748	0.0179752	snoRNA	age
U8	23.7277	-0.844047	0.279813	-3.01647	0.00255739	0.0182214	snoRNA	age
RNU2-19P	80.38	-3.15494	0.335639	-9.39981	5.46642e-21	1.07142e-18	snRNA	age
RNU2-13P	141.359	-2.60087	0.315118	-8.25365	1.53633e-16	8.65808e-15	snRNA	age
RNU2-16P	311.278	-2.65147	0.318984	-8.31222	9.39263e-17	8.65808e-15	snRNA	age
RNU2-55P	181.056	-2.51247	0.305026	-8.23692	1.76695e-16	8.65808e-15	snRNA	age
RNU2-41P	181.692	-2.52473	0.309528	-8.15673	3.44214e-16	1.34932e-14	snRNA	age
RNU2-46P	758.947	-2.32791	0.300418	-7.7489	9.26894e-15	3.02786e-13	snRNA	age
RNU2-35P	26.9797	-2.52156	0.328108	-7.68516	1.52802e-14	4.27845e-13	snRNA	age
RNU2-30P	769.984	-2.29913	0.301859	-7.61658	2.60481e-14	6.38179e-13	snRNA	age
RNU2-28P	685.507	-2.29182	0.30348	-7.55181	4.29263e-14	9.34839e-13	snRNA	age
RNU2-51P	566.85	-2.26903	0.302152	-7.50956	5.93253e-14	1.16278e-12	snRNA	age
RNU2-23P	564.755	-2.22163	0.300203	-7.40041	1.35763e-13	2.41905e-12	snRNA	age
RNU2-69P	42.2533	-2.45621	0.349326	-7.0313	2.04618e-12	3.34209e-11	snRNA	age
RNU6-86P	15.8661	-2.58447	0.385134	-6.71057	1.93866e-11	2.9229e-10	snRNA	age
RNU2-38P	334.608	-2.0251	0.307261	-6.5908	4.3745e-11	6.1243e-10	snRNA	age
RNU2-22P	49.6478	-2.09256	0.361516	-5.78828	7.11124e-09	9.29202e-08	snRNA	age
RNU2-17P	18.2101	-1.65726	0.298624	-5.54966	2.86228e-08	3.50629e-07	snRNA	age
RNU2-58P	40.1217	-1.89036	0.353346	-5.34987	8.80171e-08	1.01478e-06	snRNA	age
RNU6-1266P	23.0998	-1.72314	0.334926	-5.14484	2.67747e-07	2.91547e-06	snRNA	age
RNU6-12P	38.7344	-1.55398	0.309882	-5.01473	5.31083e-07	5.47854e-06	snRNA	age
RNU6-1201P	21.2871	-1.60653	0.322233	-4.98562	6.17621e-07	6.05268e-06	snRNA	age
RNU6-32P	34.4727	-1.55554	0.31308	-4.96849	6.74767e-07	6.29782e-06	snRNA	age
RNU6-13P	35.8974	-1.51726	0.306693	-4.94715	7.53076e-07	6.70923e-06	snRNA	age
RNU6-10P	16.071	-1.66479	0.346205	-4.80869	1.51925e-06	1.24072e-05	snRNA	age
RNU6-33P	45.5059	-1.37392	0.285409	-4.81385	1.4805e-06	1.24072e-05	snRNA	age
RNU6-15P	64.1397	-1.41704	0.298667	-4.74454	2.0898e-06	1.6384e-05	snRNA	age
RNU6-48P	54.6991	-1.41653	0.301649	-4.69597	2.65349e-06	2.00032e-05	snRNA	age
RNU6-37P	64.2387	-1.38654	0.297134	-4.66638	3.06555e-06	2.22536e-05	snRNA	age
RNU6-1249P	26.9603	-1.47821	0.324699	-4.55257	5.29954e-06	3.70967e-05	snRNA	age
RNU6-42P	17.871	-1.58269	0.349076	-4.53393	5.7896e-06	3.91297e-05	snRNA	age
RNU6-28P	9.79602	-1.62505	0.370485	-4.38628	1.15307e-05	7.53342e-05	snRNA	age
RNU6-98P	10.6986	-1.55101	0.357871	-4.334	1.46427e-05	9.25794e-05	snRNA	age
RNU6-11P	49.6966	-1.27509	0.295207	-4.31931	1.56515e-05	9.58655e-05	snRNA	age
U6	85.0724	-1.20313	0.279954	-4.29759	1.72668e-05	0.000102554	snRNA	age
RNU6-27P	8.14447	-1.52227	0.360485	-4.22283	2.4125e-05	0.000137506	snRNA	age
RNU6-658P	21.5514	-1.36319	0.323118	-4.21885	2.45547e-05	0.000137506	snRNA	age
RNU6-1329P	19.7982	-1.37624	0.328497	-4.18949	2.79582e-05	0.000152217	snRNA	age
RNU6-727P	15.3676	-1.43199	0.346001	-4.1387	3.49284e-05	0.000185026	snRNA	age
RNU6-6P	67.7139	-1.24403	0.301614	-4.12456	3.71438e-05	0.000191584	snRNA	age
RNU6-20P	34.2162	-1.33086	0.323704	-4.11134	3.9337e-05	0.000197693	snRNA	age
RNU6-49P	15.7334	-1.46039	0.367507	-3.97377	7.07431e-05	0.000346641	snRNA	age
RNU6-16P	39.1684	-1.1262	0.28997	-3.88386	0.00010281	0.000479779	snRNA	age
RNU6-707P	20.8264	-1.27112	0.327185	-3.88501	0.000102324	0.000479779	snRNA	age
RNU6-953P	19.5901	-1.39781	0.362105	-3.86024	0.000113276	0.000516327	snRNA	age
RNU6-1251P	17.5695	-1.21031	0.317018	-3.8178	0.000134645	0.000599783	snRNA	age
RNU6-1225P	25.2611	-1.18037	0.313664	-3.76316	0.000167779	0.000730772	snRNA	age
RNU6-537P	14.2869	-1.20697	0.323794	-3.72759	0.000193317	0.000823699	snRNA	age
RNU2-14P	48.3829	-0.701534	0.190342	-3.68566	0.00022811	0.00093516	snRNA	age
RNU6-17P	28.5618	-1.15338	0.313022	-3.68465	0.000229019	0.00093516	snRNA	age
RNU6-36P	59.8167	-1.04715	0.291336	-3.59432	0.000325236	0.00130095	snRNA	age
RNU6-5P	42.5355	-1.00136	0.289494	-3.45901	0.000542175	0.00211936	snRNA	age
RNU6-9	59.2113	-1.03956	0.300935	-3.45443	0.000551465	0.00211936	snRNA	age
RNU6-45P	17.2177	-1.05933	0.311595	-3.39972	0.00067456	0.00254257	snRNA	age
RNU6-7	55.5457	-0.9897	0.294582	-3.35968	0.000780332	0.00288575	snRNA	age
RNU1-8P	243.279	-0.912119	0.273685	-3.33273	0.000859985	0.00300995	snRNA	age
RNU6-41P	27.3122	-1.04018	0.312105	-3.33277	0.000859847	0.00300995	snRNA	age
RNU6-842P	10.8038	-1.15473	0.34636	-3.3339	0.00085636	0.00300995	snRNA	age
RNU6-8	44.3538	-0.982294	0.295447	-3.32477	0.000884909	0.00304284	snRNA	age
RNU6-761P	27.4511	-1.03025	0.310434	-3.31874	0.000904256	0.00305576	snRNA	age
RNU6-1	50.2156	-0.979349	0.29721	-3.29514	0.000983711	0.00326792	snRNA	age
RNU6-25P	53.743	-0.984753	0.299778	-3.28494	0.00102003	0.0033321	snRNA	age
RNU6-1163P	24.5295	-1.07074	0.327663	-3.2678	0.00108387	0.00348261	snRNA	age
RNU6-43P	20.1748	-1.04308	0.326696	-3.19281	0.00140895	0.00445409	snRNA	age
RNU6-994P	11.8636	-1.10729	0.34863	-3.17612	0.0014926	0.00464365	snRNA	age
RNU6-164P	9.46454	-1.12829	0.368669	-3.06044	0.00221012	0.00676849	snRNA	age
RNU6-14P	18.1125	-0.94201	0.308556	-3.05296	0.00226595	0.00683272	snRNA	age
RNU6-29P	37.9157	-0.906381	0.30044	-3.01685	0.0025542	0.00747199	snRNA	age
RNU6-3P	41.0739	-0.865031	0.286676	-3.01745	0.00254911	0.00747199	snRNA	age
RNU7-1	173.911	-0.629964	0.210346	-2.9949	0.00274534	0.00791304	snRNA	age
RNU5E-1	112.621	-0.894774	0.300011	-2.98246	0.00285937	0.00812228	snRNA	age
RNU2-2P	12895.3	-0.456364	0.153695	-2.96928	0.00298496	0.00835787	snRNA	age
RNU7-19P	168.513	-0.618799	0.208795	-2.96367	0.00303992	0.00839191	snRNA	age
RNU6-31P	13.5517	-1.03657	0.352353	-2.94185	0.00326253	0.00888134	snRNA	age
RNU6-4P	55.9779	-0.841448	0.296048	-2.84227	0.00447941	0.0120269	snRNA	age
RNU6-2	57.3603	-0.831506	0.29482	-2.82038	0.00479663	0.0127046	snRNA	age
RNU6-39P	30.2978	-0.885495	0.315217	-2.80916	0.00496711	0.0129807	snRNA	age
RNU6-880P	17.29	-0.91284	0.328428	-2.77942	0.00544552	0.0140437	snRNA	age
RNU6-358P	17.0372	-0.855493	0.317453	-2.69487	0.00704169	0.0179243	snRNA	age
RNU1-132P	431.096	-0.727414	0.270383	-2.69031	0.00713852	0.0179378	snRNA	age
RNVU1-14	88.2923	-0.8645	0.328588	-2.63095	0.00851464	0.0211249	snRNA	age
RNU1-136P	94.6037	-0.93012	0.356885	-2.60622	0.00915485	0.0216187	snRNA	age
RNU5A-8P	34.0504	-0.936208	0.358732	-2.60977	0.00906035	0.0216187	snRNA	age
RNU5E-6P	30.1761	-0.979494	0.374111	-2.61819	0.00883967	0.0216187	snRNA	age
RNU5F-1	29.2326	-0.993521	0.380893	-2.6084	0.00909662	0.0216187	snRNA	age
RNU6-70P	16.0847	-0.850025	0.328192	-2.59002	0.009597	0.022393	snRNA	age
RNU2-4P	2807.43	-0.424776	0.166576	-2.55005	0.0107709	0.0248363	snRNA	age
RNU1-146P	18.2735	-0.776249	0.31172	-2.49021	0.0127667	0.0290963	snRNA	age
RNU7-3P	12.5403	-0.703751	0.283636	-2.48118	0.0130948	0.0295009	snRNA	age
RNU5D-1	39.0171	-0.863879	0.350028	-2.46803	0.0135859	0.0299563	snRNA	age
RNU6-474P	15.8731	-0.923889	0.375018	-2.46359	0.0137554	0.0299563	snRNA	age
RNU6-820P	26.1607	-0.772963	0.313407	-2.46633	0.0136507	0.0299563	snRNA	age
RNU11-6P	40.1357	-0.575854	0.236036	-2.43969	0.0147	0.0316615	snRNA	age
RNU2-71P	13.4553	-0.507032	0.210205	-2.41208	0.0158618	0.0337926	snRNA	age
RNU1-65P	18.8032	-0.762695	0.317619	-2.40129	0.0163374	0.0344316	snRNA	age
RNU1-67P	495.538	-0.665541	0.279101	-2.38459	0.0170983	0.0349091	snRNA	age
RNU2-56P	91.5407	-0.257742	0.107995	-2.38661	0.0170043	0.0349091	snRNA	age
RNU6-1130P	6.69738	-0.702193	0.294345	-2.38561	0.0170509	0.0349091	snRNA	age
RNU11-3P	207.627	-0.58141	0.25029	-2.32295	0.0201818	0.0407797	snRNA	age
RNU1-138P	72.0234	-0.585773	0.258392	-2.26699	0.0233906	0.0463088	snRNA	age
RNU6-650P	12.086	-0.842985	0.371487	-2.26922	0.0232552	0.0463088	snRNA	age
30789_Pro_tRNA	324.373	-0.971807	0.174242	-5.57734	2.44226e-08	1.11856e-05	tRNA	age
36086_Leu_tRNA	48.097	1.18335	0.223997	5.2829	1.27156e-07	2.91188e-05	tRNA	age
31872_Pseudo_tRNA	33.5404	-0.989033	0.215973	-4.57942	4.66256e-06	0.000711818	tRNA	age
TCCCTGAGACCCTTTAACCTGTG	217.451	-1.75044	0.340038	-5.14776	2.63611e-07	0.00032411	isomiRb	blood donor group
TGTAAACATCCTCGACTGGAAGC	160.662	-1.81591	0.349236	-5.19966	1.99655e-07	0.00032411	isomiRb	blood donor group
TGTAAACATCCTCGACTGGAAG	220.121	-1.72677	0.349005	-4.9477	7.50965e-07	0.000615541	isomiRb	blood donor group
TGTAAACATCCTCGACTGGAAGT	33.9463	-1.72233	0.359852	-4.78622	1.69953e-06	0.00104479	isomiRb	blood donor group
TCGTACCGTGAGTAATAATGCC	28.4484	-1.7955	0.381913	-4.70133	2.58476e-06	0.00127118	isomiRb	blood donor group
AACCCGTAGATCCGAACTTGTGA	31.6596	-1.78419	0.386981	-4.61052	4.01661e-06	0.00134935	isomiRb	blood donor group
TCCCTGAGACCCTTTAACCTG	66.6704	-1.67379	0.363023	-4.61069	4.01343e-06	0.00134935	isomiRb	blood donor group
TCCCTGAGACCCTTTAACCTGC	40.6302	-1.72952	0.378667	-4.56738	4.93864e-06	0.00134935	isomiRb	blood donor group
TCGTACCGTGAGTAATAATGCA	478.495	-1.73273	0.377769	-4.58675	4.50207e-06	0.00134935	isomiRb	blood donor group
TTCAAGTAATCCAGGATAGGCG	102.153	-1.70158	0.375542	-4.531	5.8706e-06	0.00144358	isomiRb	blood donor group
TCGTACCGTGAGTAATAATGCGA	22.5772	-1.78948	0.403424	-4.43574	9.17567e-06	0.00205118	isomiRb	blood donor group
TACAGTACTGTGATAACTGG	37.5149	-1.55176	0.352596	-4.40095	1.07777e-05	0.00220852	isomiRb	blood donor group
AACCCGTAGATCCGATCTTGTGA	310.121	-1.46044	0.333827	-4.37483	1.21525e-05	0.00223095	isomiRb	blood donor group
TCGTACCGTGAGTAATAATA	37.0139	-1.69665	0.389207	-4.35925	1.30511e-05	0.00223095	isomiRb	blood donor group
TGTAAACATCCTCGACTGGAAGCA	25.2286	-1.60266	0.368421	-4.35008	1.36089e-05	0.00223095	isomiRb	blood donor group
TCGTACCGTGAGTAATAATG	662.742	-1.56218	0.362688	-4.30723	1.65308e-05	0.0022583	isomiRb	blood donor group
TCGTACCGTGAGTAATAATGA	71.6564	-1.66538	0.385195	-4.32348	1.53589e-05	0.0022583	isomiRb	blood donor group
TCGTACCGTGAGTAATAATGCT	76.3577	-1.6454	0.381688	-4.31084	1.62637e-05	0.0022583	isomiRb	blood donor group
TCGTACCGTGAGTAATAATGCG	3793.68	-1.61104	0.375898	-4.28584	1.82047e-05	0.00235607	isomiRb	blood donor group
TGTAAACATCCTCGACTGGA	37.0433	-1.57376	0.368407	-4.2718	1.93901e-05	0.00238401	isomiRb	blood donor group
TACCCTGTAGAACCGAATTTGTG	641.214	-1.58833	0.373505	-4.2525	2.11396e-05	0.00247535	isomiRb	blood donor group
AACCCGTAGATCCGATCTTGTG	190.802	-1.36475	0.322831	-4.22746	2.36349e-05	0.00252688	isomiRb	blood donor group
TCCCTGAGACCCTAACTTGTG	54.2618	-1.35631	0.320467	-4.2323	2.31317e-05	0.00252688	isomiRb	blood donor group
TCGTACCGTGAGTAATAATGCGT	39.6158	-1.7026	0.404759	-4.20645	2.59415e-05	0.00265793	isomiRb	blood donor group
TGTAAACATCCTCGACTGGAAGCC	58.0616	-1.50658	0.359083	-4.19562	2.72123e-05	0.0026766	isomiRb	blood donor group
TGTAAACATCCTCGACTGGAAGA	22.945	-1.64829	0.395005	-4.17283	3.00842e-05	0.00284527	isomiRb	blood donor group
TCGTACCGTGAGTAATAATGT	168.727	-1.57455	0.378803	-4.15666	3.22935e-05	0.0029411	isomiRb	blood donor group
TACCCTGTAGAACCGAATTTGTGA	98.5877	-1.63222	0.393664	-4.14622	3.3801e-05	0.00296845	isomiRb	blood donor group
CTTTCAGTCGGATGTTTACAGT	42.4184	-1.53111	0.374716	-4.08604	4.38798e-05	0.00348066	isomiRb	blood donor group
TCTCCCAACCCTTGTACCAGTA	8.96786	-1.68561	0.4118	-4.09327	4.25337e-05	0.00348066	isomiRb	blood donor group
TTCACAGTGGCTAAGTTCTGCA	60.9125	-1.58398	0.387452	-4.08819	4.34752e-05	0.00348066	isomiRb	blood donor group
TCTCCCAACCCTTGTACCAGTG	136.402	-1.50504	0.375809	-4.00479	6.20718e-05	0.00473216	isomiRb	blood donor group
TGTAAACATCCTCGACTGGAAA	24.2874	-1.59165	0.397973	-3.99939	6.3506e-05	0.00473216	isomiRb	blood donor group
CGTACCGTGAGTAATAATGCG	358.841	-1.45163	0.364974	-3.97736	6.96859e-05	0.00500475	isomiRb	blood donor group
TGACCTATGAATTGACAGCCAGT	161.838	-1.51541	0.381511	-3.97212	7.12348e-05	0.00500475	isomiRb	blood donor group
AACCCGTAGATCCGATCTTGTA	20.1999	-1.31006	0.331998	-3.94599	7.94723e-05	0.00514269	isomiRb	blood donor group
CTCGTACCGTGAGTAATAATGCA	38.001	-1.51624	0.383909	-3.94948	7.83199e-05	0.00514269	isomiRb	blood donor group
CTCGTACCGTGAGTAATAATGCG	360.542	-1.4932	0.378287	-3.94726	7.90498e-05	0.00514269	isomiRb	blood donor group
TACCCTGTAGAACCGAATTTGT	3250.88	-1.39288	0.355171	-3.92171	8.79223e-05	0.00554361	isomiRb	blood donor group
TTCACAGTGGCTAAGTTCCGA	230.083	-1.48542	0.380987	-3.89888	9.66395e-05	0.00594091	isomiRb	blood donor group
TTCACAGTGGCTAAGTTCTGC	173.931	-1.35995	0.350434	-3.88076	0.00010413	0.00624526	isomiRb	blood donor group
TGTAAACATCCTCGACTGGAA	58.9324	-1.46073	0.377073	-3.87387	0.000107119	0.00627157	isomiRb	blood donor group
TACCCTGTAGATCCGAATTTGC	189.552	-1.38273	0.357561	-3.86713	0.000110124	0.00629757	isomiRb	blood donor group
TACCCTGTAGAACCGAATTTGC	529.139	-1.41783	0.36815	-3.85122	0.000117532	0.00656844	isomiRb	blood donor group
ACCCTGTAGAACCGAATTTGTG	217.785	-1.43657	0.374704	-3.83389	0.000126135	0.00674272	isomiRb	blood donor group
TACCCTGTAGAACCGAATTTGTA	96.7395	-1.52001	0.396119	-3.83726	0.000124415	0.00674272	isomiRb	blood donor group
CATTATTACTTTTGGTACGCG	100.845	-1.41939	0.374638	-3.7887	0.000151435	0.00716113	isomiRb	blood donor group
TACCCTGTAGATCCGAATTTGTG	402.133	-1.45463	0.383812	-3.78996	0.000150669	0.00716113	isomiRb	blood donor group
TCGTACCGTGGGTAATAATGCG	16.6618	-1.47558	0.388849	-3.79474	0.000147799	0.00716113	isomiRb	blood donor group
TCTACAGTGCACGTGTCTCCAGT	60.6718	-1.42927	0.377077	-3.79038	0.000150414	0.00716113	isomiRb	blood donor group
TTCAAGTAATCCAGGATAGGCC	811.981	-1.35063	0.355325	-3.80111	0.000144047	0.00716113	isomiRb	blood donor group
TTCACAGTGGCTAAGTTCTGA	65.0356	-1.35333	0.356999	-3.79086	0.000150124	0.00716113	isomiRb	blood donor group
CGTACCGTGAGTAATAATGCGA	43.1828	-1.51549	0.400542	-3.78361	0.000154571	0.0071715	isomiRb	blood donor group
TGTAAACATCCTACACTCTCAGC	253.394	-1.36833	0.363268	-3.76674	0.000165395	0.0075316	isomiRb	blood donor group
TACCCTGTAGAACCGAATTTGG	39.8575	-1.44919	0.385801	-3.75633	0.000172427	0.00770904	isomiRb	blood donor group
TACCCTGTAGAACCGAATTTGA	112.658	-1.37957	0.369116	-3.73749	0.000185867	0.00816155	isomiRb	blood donor group
TCGTACCGTGAGTAATAATGC	1035.12	-1.42255	0.382922	-3.71499	0.000203211	0.00876658	isomiRb	blood donor group
AACCCGTAGATCCGATCTTGC	211.146	-0.962058	0.259455	-3.70799	0.00020891	0.00885707	isomiRb	blood donor group
TTCAGGTAATCCAGGATAGGCT	19.5908	-1.38292	0.373538	-3.70222	0.000213725	0.00890762	isomiRb	blood donor group
ACCCTGTAGATCCGAATTTGTA	15.5343	-1.46798	0.398594	-3.68289	0.000230605	0.00938897	isomiRb	blood donor group
TACCCTGTAGATCCGAATTTGTGA	46.5156	-1.54644	0.420523	-3.67742	0.000235605	0.00938897	isomiRb	blood donor group
TCCCTGAGACCCTTTAACCTGTA	14.8217	-1.36558	0.371579	-3.67507	0.000237781	0.00938897	isomiRb	blood donor group
TTAATGCTAATCGTGATAGGGGT	57.7004	-1.54665	0.421188	-3.67212	0.000240547	0.00938897	isomiRb	blood donor group
AACCCGTAGATCCGAACTTGTG	512.59	-1.24313	0.340102	-3.65515	0.000257028	0.00985881	isomiRb	blood donor group
ACCCTGTAGAACCGAATTTGTGT	78.5847	-1.48059	0.405463	-3.65161	0.000260603	0.00985881	isomiRb	blood donor group
ACCCTGTAGATCCGAATTTGC	25.4617	-1.31579	0.36154	-3.6394	0.000273276	0.0100297	isomiRb	blood donor group
TCGTACCGTGAGTAATAAT	56.7875	-1.44	0.395544	-3.64057	0.000272038	0.0100297	isomiRb	blood donor group
TGACCTATGAATTGACAGCCAGC	22.0676	-1.45135	0.4004	-3.62475	0.000289238	0.0104593	isomiRb	blood donor group
TGTAAACATCCTACACTCTCAGT	46.3736	-1.34083	0.371306	-3.61112	0.000304873	0.0107097	isomiRb	blood donor group
TTCACAGTGGCTAAGTTCTGT	43.0426	-1.33069	0.36828	-3.61326	0.000302373	0.0107097	isomiRb	blood donor group
ACCCTGTAGAACCGAATTTGTGA	86.9046	-1.4192	0.394157	-3.6006	0.000317482	0.0109956	isomiRb	blood donor group
TACCCTGTAGATCCGAATTTGT	1273.4	-1.25088	0.348129	-3.59315	0.000326703	0.0111578	isomiRb	blood donor group
TTCAAGTAATCCAGGATAGGCA	315.848	-1.29228	0.36082	-3.58153	0.000341593	0.011351	isomiRb	blood donor group
TTCACAGTGGCTAAGTTCCG	374.24	-1.31275	0.366172	-3.58506	0.000337002	0.011351	isomiRb	blood donor group
TGAGGTAGTAGGTTGTGTGGTG	28.1553	-1.31171	0.370364	-3.54167	0.000397603	0.0130361	isomiRb	blood donor group
GTAAACATCCTCGACTGGAAGCT	24.0022	-1.32319	0.374472	-3.53347	0.00041014	0.0132702	isomiRb	blood donor group
TGAGGTAGTAGGTTGTATAGTA	44.4851	-1.44796	0.410845	-3.52434	0.000424543	0.013384	isomiRb	blood donor group
TTCACAGTGGCTAAGTTCTA	22.0111	-1.33121	0.377395	-3.52738	0.000419692	0.013384	isomiRb	blood donor group
TTCACAGTGGCTAAGTTCA	12.968	-1.45471	0.413907	-3.51458	0.000440454	0.0135384	isomiRb	blood donor group
TTCACAGTGGCTAAGTTCTG	329.26	-1.22214	0.347465	-3.51729	0.000435983	0.0135384	isomiRb	blood donor group
TGTAAACATCCTACACTCTCAGCT	92.6383	-1.40089	0.401165	-3.49205	0.000479326	0.0145514	isomiRb	blood donor group
ACCCTGTAGATCCGAATTTGTGA	48.1639	-1.35127	0.38744	-3.48768	0.000487232	0.014611	isomiRb	blood donor group
AACCCGTAGATCCGATCTTG	94.7491	-0.964351	0.2797	-3.44781	0.000565148	0.0149651	isomiRb	blood donor group
ACCCTGTAGAACCGAATTTGTA	16.9536	-1.37373	0.397738	-3.45386	0.00055262	0.0149651	isomiRb	blood donor group
ACCCTGTAGATCCGAATTTGTG	204.516	-1.2727	0.368256	-3.45602	0.000548221	0.0149651	isomiRb	blood donor group
TACCCTGTAGAACCGAATTTG	290.596	-1.23237	0.355359	-3.46795	0.000524444	0.0149651	isomiRb	blood donor group
TAGCTTATCAGACTGATGTTGAA	159.86	-1.11592	0.323	-3.45486	0.000550583	0.0149651	isomiRb	blood donor group
TCCCTGAGACCCTTTAACCTGT	245.778	-1.22475	0.35535	-3.44661	0.000567666	0.0149651	isomiRb	blood donor group
TGAGGTAGTAGGTTGTATAGTC	277.725	-1.34908	0.391659	-3.44452	0.000572071	0.0149651	isomiRb	blood donor group
TGGAGTGTGACAATGGTGTTTGTA	39.7352	-1.4387	0.417004	-3.45009	0.000560401	0.0149651	isomiRb	blood donor group
TTCAAGTAATCCAGGATAGGCT	5385.82	-1.226	0.353329	-3.46985	0.000520749	0.0149651	isomiRb	blood donor group
TTCAAGTAATTCAGGATAGGTA	11.814	-1.50082	0.431812	-3.47563	0.000509662	0.0149651	isomiRb	blood donor group
TTCACAGTGGCTAAGTTCTGCAA	18.2462	-1.56761	0.452687	-3.46289	0.000534404	0.0149651	isomiRb	blood donor group
TTCGAGTAATCCAGGATAGGCT	23.2441	-1.30097	0.376423	-3.45615	0.000547947	0.0149651	isomiRb	blood donor group
GACCCGTAGATCCGATCTTGT	18.9356	-1.09852	0.31981	-3.43493	0.000592715	0.015342	isomiRb	blood donor group
AGGGCTTAGCTGCTTGTGAGCA	41.8295	-1.13669	0.333924	-3.40405	0.000663952	0.0170069	isomiRb	blood donor group
CACCCGTAGAACCGACCTTGCG	630.895	-1.06275	0.315157	-3.37213	0.000745899	0.0185269	isomiRb	blood donor group
TGAGAACTGAATTCCATAGGCTA	33.1728	-1.20499	0.35729	-3.37257	0.000744696	0.0185269	isomiRb	blood donor group
TTCACAGTGGCTAAGTTCCGAAA	11.5915	-1.50409	0.445927	-3.37295	0.000743688	0.0185269	isomiRb	blood donor group
TACCCTGTAGAGCCGAATTTGT	16.2949	-1.38049	0.410552	-3.36253	0.000772322	0.0189914	isomiRb	blood donor group
AAGCTGCCAGTTGAAGAACA	30.2483	-0.741694	0.221134	-3.35405	0.000796372	0.0191988	isomiRb	blood donor group
TCTCCCAACCCTTGTACCAGT	27.3324	-1.3926	0.414998	-3.35568	0.000791705	0.0191988	isomiRb	blood donor group
AAGCTGCCAGTTGAAGAACTGTA	12.0462	-1.05186	0.314193	-3.3478	0.000814554	0.0193662	isomiRb	blood donor group
TTCAAGTAATTCAGGATAGGT	217.88	-1.26562	0.378217	-3.34627	0.000819067	0.0193662	isomiRb	blood donor group
TGTAAACATCCTACACTCTCAGCC	14.5752	-1.33483	0.400473	-3.33315	0.000858702	0.0199203	isomiRb	blood donor group
TGTAAACATCCTCGACTGG	35.7288	-1.29091	0.38714	-3.33447	0.000854606	0.0199203	isomiRb	blood donor group
TCGTACCGCGAGTAATAATGCG	10.2749	-1.39375	0.418774	-3.32817	0.000874175	0.0200897	isomiRb	blood donor group
TCCCTGAGACCCTTTAACCTGTGT	47.4582	-1.30236	0.391638	-3.32542	0.000882867	0.0201016	isomiRb	blood donor group
AGCTACATCTGGCTACTGGGTCTC	102.195	-1.06814	0.322002	-3.31718	0.000909323	0.020514	isomiRb	blood donor group
CACCCGTAGAACCGACCTTGCA	65.1558	-1.07642	0.325016	-3.31189	0.000926685	0.0207156	isomiRb	blood donor group
TACCCTGTAGAACCGAATTT	49.9754	-1.2454	0.376804	-3.30517	0.000949197	0.0210277	isomiRb	blood donor group
CTCGTACCGTGAGTAATAATG	44.5068	-1.35035	0.409562	-3.29705	0.000977045	0.0214514	isomiRb	blood donor group
CGTACCGTGAGTAATAATGC	191.017	-1.23989	0.376723	-3.29125	0.000997419	0.0217049	isomiRb	blood donor group
CGTACCGTGAGTAATAATGT	31.34	-1.23622	0.376044	-3.28743	0.00101108	0.0218091	isomiRb	blood donor group
CCCTGTAGAACCGAATTTGT	43.9012	-1.29041	0.39381	-3.27675	0.0010501	0.0220169	isomiRb	blood donor group
CGTACCGTGAGTAATAATG	91.8153	-1.25288	0.382835	-3.27264	0.00106548	0.0220169	isomiRb	blood donor group
TGAGGTAGTAGATTGTATAGTG	14.5791	-1.44739	0.441514	-3.27823	0.00104459	0.0220169	isomiRb	blood donor group
TGAGGTAGTAGGTTGTATAGTT	1977.4	-1.27567	0.389351	-3.2764	0.0010514	0.0220169	isomiRb	blood donor group
TTCACAGTGGCTAAGTTCT	244.278	-1.23384	0.376758	-3.27489	0.00105705	0.0220169	isomiRb	blood donor group
TGAGGTAGTAGGTTGTGTGGTAG	10.8632	-1.37294	0.420181	-3.2675	0.00108502	0.0222306	isomiRb	blood donor group
TTCAAGTAATCCAGGATAGGC	109.26	-1.1912	0.364818	-3.26519	0.0010939	0.0222306	isomiRb	blood donor group
TGAGGTAGTAGTTTGTACAGTC	91.0303	-1.19923	0.367691	-3.26151	0.00110819	0.0222536	isomiRb	blood donor group
TTCACAGTGGCTAAGTTCTGAAA	44.2921	-1.28616	0.394496	-3.26025	0.00111313	0.0222536	isomiRb	blood donor group
TGACCTATGAATTGACAGCCAT	49.2745	-1.26324	0.389869	-3.24017	0.00119457	0.023689	isomiRb	blood donor group
TACCCTGTAGAACCGAATTTGTGT	42.1336	-1.32855	0.410632	-3.23539	0.00121477	0.0238969	isomiRb	blood donor group
AACATTCAACGCTGTCGGTGAGA	145.595	-0.942968	0.292111	-3.22812	0.00124607	0.0242298	isomiRb	blood donor group
TGAGAACTGAATTCCATAGGCT	228.554	-1.13537	0.351844	-3.2269	0.0012514	0.0242298	isomiRb	blood donor group
CTAGACTGAAGCTCCTTGAGGTAA	9.30894	-1.35512	0.421409	-3.21568	0.00130136	0.0250004	isomiRb	blood donor group
TACCCTGTAGATCCGAATTT	58.9921	-1.17931	0.369223	-3.19402	0.00140307	0.0264768	isomiRb	blood donor group
TGAGGTAGTAGATTGTATAGTC	252.006	-1.25657	0.393417	-3.194	0.00140316	0.0264768	isomiRb	blood donor group
TGAGGTAGTAGGTTGTGTGGTTC	132.441	-1.10763	0.34695	-3.19249	0.00141052	0.0264768	isomiRb	blood donor group
AGCTACATCTGGCTACTGGGTCT	22.4404	-1.19085	0.374424	-3.18049	0.00147027	0.0273894	isomiRb	blood donor group
TCCCCCAGGTGTGATTCTGATT	68.0349	-0.973391	0.306661	-3.17416	0.00150273	0.0275762	isomiRb	blood donor group
TGAGGTAGTAGATTGTATAGTA	30.6048	-1.31195	0.413287	-3.17443	0.00150129	0.0275762	isomiRb	blood donor group
CGTACCGTGAGTAATAATGCGT	48.7509	-1.2477	0.39393	-3.16733	0.00153848	0.0278171	isomiRb	blood donor group
TCGTACCGTGAGTAGTAATGCG	14.2589	-1.30135	0.410853	-3.16744	0.00153787	0.0278171	isomiRb	blood donor group
ACCCTGTAGAACCGAATTTGT	212.338	-1.1959	0.37796	-3.1641	0.00155562	0.0279217	isomiRb	blood donor group
TGAGAACTGAATTCCATAGGCTG	382.786	-1.07959	0.341586	-3.16052	0.0015749	0.0280629	isomiRb	blood donor group
CCGTACCGTGAGTAATAATGCG	15.3392	-1.26982	0.402599	-3.15407	0.00161012	0.0283193	isomiRb	blood donor group
TCTACAGTGCACGTGTCTCCA	23.5858	-1.26487	0.401079	-3.15367	0.00161232	0.0283193	isomiRb	blood donor group
AACCCGTAGATCCGAACTTGC	58.7018	-0.903071	0.287859	-3.1372	0.00170572	0.0292573	isomiRb	blood donor group
CTTTCAGTCGGATGTTTGCAGT	15.5495	-1.30105	0.414702	-3.13732	0.00170501	0.0292573	isomiRb	blood donor group
TACCCTGTAGATCCGAATTTG	139.096	-1.14624	0.365242	-3.13829	0.00169936	0.0292573	isomiRb	blood donor group
TACCCTGTAGATCCGAATTTGTGT	58.4184	-1.25435	0.399997	-3.13589	0.00171332	0.0292573	isomiRb	blood donor group
CTAGCACCATCTGAAATCGGTT	32.6071	-1.17359	0.375622	-3.12438	0.0017818	0.0302169	isomiRb	blood donor group
TGAGGTAGTAGTTTGTACAGTA	14.4999	-1.22533	0.392686	-3.12037	0.00180625	0.03029	isomiRb	blood donor group
TGGCTCAGTTCAGCAGGAAT	75.3116	-0.869184	0.278617	-3.11964	0.00181075	0.03029	isomiRb	blood donor group
AACCCGTAGATCCGATCTTGT	1534.18	-0.840817	0.270619	-3.10701	0.00188988	0.0307763	isomiRb	blood donor group
ACCCTGTAGATCCGAATTTGT	182.842	-1.08769	0.349602	-3.11123	0.00186309	0.0307763	isomiRb	blood donor group
TACCCTGTAGAACCGAGTTTGT	13.7187	-1.2688	0.408113	-3.10894	0.00187758	0.0307763	isomiRb	blood donor group
TGTAGTGTTTCCTACTTTATGGA	52.6988	-1.13089	0.363823	-3.10834	0.0018814	0.0307763	isomiRb	blood donor group
TGTAAACATCCTCGACTGGAAGCT	319.839	-1.0618	0.342574	-3.09948	0.00193861	0.0313622	isomiRb	blood donor group
TGAGGTAGTAGGTTGTATGGTT	94.3213	-1.23815	0.400332	-3.0928	0.00198276	0.0318667	isomiRb	blood donor group
TTCACAGTGGCTAAGTTCTGAA	24.2348	-1.20639	0.390656	-3.08811	0.00201437	0.0321646	isomiRb	blood donor group
TAGCTTATCAGACTGATGTTGAT	933.115	-0.988183	0.320228	-3.08587	0.00202955	0.0321978	isomiRb	blood donor group
AACCCGTAGATCCGAACTTGTGT	68.8245	-1.17438	0.380916	-3.08305	0.00204892	0.0322222	isomiRb	blood donor group
TCAAGTAATCCAGGATAGGCT	114.46	-1.11213	0.361087	-3.07994	0.0020704	0.0322222	isomiRb	blood donor group
TGAGGTAGTAGGTTGTGTGGTAT	92.5237	-1.18036	0.383024	-3.0817	0.00205824	0.0322222	isomiRb	blood donor group
TACCCTGTAGATCCGAATTTGTA	34.3296	-1.22166	0.398418	-3.06627	0.00216747	0.0334622	isomiRb	blood donor group
TAGCTTATCAGACTGATGTTGACC	133.655	-0.962915	0.314173	-3.06492	0.00217729	0.0334622	isomiRb	blood donor group
CGTACCGTGAGTAATAATGCA	47.8	-1.15744	0.378152	-3.06078	0.00220758	0.0337171	isomiRb	blood donor group
CACCCGTAGAACCGACCTTG	64.9834	-0.928704	0.304045	-3.0545	0.00225439	0.0341836	isomiRb	blood donor group
TCGTACCGTGAGTAATAGTGCG	9.6128	-1.27897	0.418928	-3.05296	0.00226593	0.0341836	isomiRb	blood donor group
TGGGTTTACGTTGGGAGAA	15.9013	-0.81353	0.266918	-3.04786	0.00230474	0.034323	isomiRb	blood donor group
TTCAAGTAATCCGGGATAGGCT	18.7163	-1.14629	0.376506	-3.04454	0.00233035	0.034323	isomiRb	blood donor group
TTCACAGTGGCTAAGTTCCA	33.2652	-1.15364	0.378931	-3.04446	0.002331	0.034323	isomiRb	blood donor group
TTCACAGTGGCTAAGTTCTTT	9.66734	-1.36287	0.447186	-3.04766	0.00230629	0.034323	isomiRb	blood donor group
TAGCTTATCAGACTGATGTTA	48.8819	-1.02708	0.337998	-3.03871	0.00237594	0.0347765	isomiRb	blood donor group
AACATTCAACGCTGTCGGTGAGT	266.995	-0.781633	0.258413	-3.02475	0.00248841	0.0360223	isomiRb	blood donor group
TTCACAGTGGCTAAGTTCC	55.9866	-1.13796	0.376248	-3.02451	0.00249036	0.0360223	isomiRb	blood donor group
TACAGTACTGTGATAACTGAAGG	10.1039	-1.14159	0.377709	-3.02241	0.00250769	0.0360609	isomiRb	blood donor group
TGGCTCAGTTCAGCAGGAAC	1045.97	-0.818292	0.271256	-3.01668	0.00255561	0.0365363	isomiRb	blood donor group
AACCCGTAGATCCGATCTTGA	47.6245	-0.852782	0.28291	-3.01432	0.00257552	0.0366082	isomiRb	blood donor group
AACCCGTAGATCCGATCTTGG	17.7052	-0.94112	0.312898	-3.00775	0.00263189	0.0370415	isomiRb	blood donor group
ACCCTGTAGAACCGAATTTGC	25.886	-1.14918	0.38299	-3.00056	0.00269486	0.0370415	isomiRb	blood donor group
TACCGTGAGTAATAATG	14.6672	-1.24907	0.415416	-3.00679	0.00264024	0.0370415	isomiRb	blood donor group
TAGCTTATCAGACTGATGTTGACG	31.5525	-1.07136	0.357069	-3.00044	0.00269592	0.0370415	isomiRb	blood donor group
TGAGGTAGTAGTTTGTACAGTT	617.518	-1.08159	0.359989	-3.00451	0.00266005	0.0370415	isomiRb	blood donor group
TGGCTCAGTTCAGCAGGAACAGA	35.6047	-1.13008	0.376647	-3.00038	0.00269639	0.0370415	isomiRb	blood donor group
TGGCTCAGTTCAGCAGGAACAGT	75.8427	-1.09431	0.365542	-2.99365	0.00275658	0.0376579	isomiRb	blood donor group
AAAAGCTGGGTTGAGAGGGCGATA	54.8197	-0.82116	0.274595	-2.99044	0.00278573	0.0377609	isomiRb	blood donor group
ACCCTGTAGATCCGAATTTGTGT	39.5027	-1.14308	0.382598	-2.98767	0.00281108	0.0377609	isomiRb	blood donor group
CATTATTACTTTTGGTACGCGT	44.0289	-1.17705	0.394177	-2.98611	0.00282554	0.0377609	isomiRb	blood donor group
TTCAACGGGTATTTATTGAGC	18.2925	-1.24618	0.416917	-2.98903	0.0027986	0.0377609	isomiRb	blood donor group
AAGCTGCCAGTTGAAGAACT	848.081	-0.576583	0.193673	-2.97709	0.00290994	0.0386355	isomiRb	blood donor group
TGAGGTAGTAGGTTGTGTGGTTAT	226.047	-1.13798	0.382414	-2.97578	0.00292241	0.0386355	isomiRb	blood donor group
TGAGGTAGGAGGTTGTATAGTT	100.831	-1.20732	0.406811	-2.96777	0.0029997	0.0394453	isomiRb	blood donor group
AACCCGTAGATCCGAACTTGT	450.235	-0.842624	0.284731	-2.95936	0.00308276	0.0397427	isomiRb	blood donor group
CTTCAAGTAATCCAGGATAGGCT	46.7535	-1.12904	0.381697	-2.95794	0.00309701	0.0397427	isomiRb	blood donor group
TACCACAGGGTAGAACCACGG	154.902	-0.968567	0.3271	-2.96107	0.00306574	0.0397427	isomiRb	blood donor group
TAGCTTATCAGACTGATGTTGACA	562.405	-0.970757	0.328254	-2.95733	0.00310313	0.0397427	isomiRb	blood donor group
TGAGGTAGTAGGTTGTATA	32.7278	-1.22661	0.414437	-2.95971	0.00307929	0.0397427	isomiRb	blood donor group
AAGGAGCTCACAGTCTATTGAG	13.5069	-1.06708	0.361811	-2.94928	0.0031852	0.0403733	isomiRb	blood donor group
ACCCGTAGATCCGAACTTGTG	13.8287	-1.14209	0.387227	-2.9494	0.00318393	0.0403733	isomiRb	blood donor group
TGTAAACATCCCCGACTGGAAA	64.6792	-0.993088	0.337119	-2.94581	0.00322111	0.0406081	isomiRb	blood donor group
TGTAAACATCCCCGACTGGAAGA	50.4887	-0.974299	0.331086	-2.94273	0.00325327	0.0406081	isomiRb	blood donor group
TTCAAGTAATCCAGGGTAGGCT	18.0462	-1.10417	0.375067	-2.94394	0.00324062	0.0406081	isomiRb	blood donor group
TTCAAGTAATCCAGGATAGG	32.7896	-1.11286	0.379552	-2.93204	0.00336748	0.0418214	isomiRb	blood donor group
TGGCTCAGTTCAGCAGGAA	28.509	-0.855636	0.292393	-2.92633	0.0034299	0.0423826	isomiRb	blood donor group
TCTACAGTGCACGTGTCTCCAG	33.2636	-1.09696	0.375292	-2.92296	0.00346721	0.0426294	isomiRb	blood donor group
AGCTCGGTCTGAGGCCCCTCAGTA	52.7764	-0.98644	0.338807	-2.91151	0.0035969	0.0435023	isomiRb	blood donor group
GCTGCCAGTTGAAGAACT	8.60411	-0.708768	0.243314	-2.91298	0.00357998	0.0435023	isomiRb	blood donor group
TAGCTTATCAGACTGATGTTG	911.262	-0.928771	0.318774	-2.91357	0.00357325	0.0435023	isomiRb	blood donor group
TCCAAGTAATCCAGGATAGGCT	20.1562	-1.10248	0.3788	-2.91046	0.00360898	0.0435023	isomiRb	blood donor group
TGAGGTAGTAGGTTGTATAA	10.7612	-1.23342	0.424083	-2.90843	0.00363245	0.0435717	isomiRb	blood donor group
AACATTCATTGCTGTCGGTG	57.6965	-0.861282	0.296706	-2.90281	0.00369833	0.0439645	isomiRb	blood donor group
TACCCTGTAGATCCGAATTTGA	42.5723	-1.12543	0.387733	-2.90259	0.00370096	0.0439645	isomiRb	blood donor group
TAGCTTATCAGACTGATGTTGG	33.9354	-1.06208	0.366294	-2.89952	0.00373729	0.0440359	isomiRb	blood donor group
TTCACAGTGGCTAAGTTCCGT	33.0927	-1.159	0.399786	-2.89906	0.00374278	0.0440359	isomiRb	blood donor group
TTCAAGTAATCTAGGATAGGCT	14.0042	-1.20812	0.417192	-2.89583	0.00378151	0.0442797	isomiRb	blood donor group
TTCAAGTAATCCAGGATAG	17.3293	-1.12469	0.388672	-2.89367	0.00380774	0.0443755	isomiRb	blood donor group
TGTAAACATCCCCGACTGGAAGT	168.493	-0.916724	0.31717	-2.89032	0.00384845	0.0446384	isomiRb	blood donor group
CTAGACTGAAGCTCCTTGAGAA	24.1984	-1.10212	0.381785	-2.88674	0.00389252	0.0447276	isomiRb	blood donor group
TGAGGTAGTAGGTTGTGTGGTAA	84.6528	-1.14925	0.398063	-2.88712	0.00388787	0.0447276	isomiRb	blood donor group
TGAGGTAGTAGGTTGTATAGT	1127.83	-1.11021	0.385123	-2.88274	0.00394237	0.0450897	isomiRb	blood donor group
TTCAAGTAATTCAGGATAGGTT	186.851	-1.11045	0.38572	-2.87889	0.00399077	0.045432	isomiRb	blood donor group
TTCAAGTAATTCAGGATAGGC	31.4657	-1.09931	0.382426	-2.87457	0.00404573	0.0458454	isomiRb	blood donor group
TGAGGTAGTAGGTTGTGTGGTTA	284.508	-1.09586	0.381775	-2.87044	0.004099	0.046236	isomiRb	blood donor group
CACCCTGTAGAACCGAATTTGT	10.173	-1.14755	0.400475	-2.86546	0.00416398	0.0465474	isomiRb	blood donor group
TTCAAGTAATTCAGGATAGGTC	25.9739	-1.11711	0.389857	-2.86543	0.00416446	0.0465474	isomiRb	blood donor group
AACCCGTAGATCCGAACTTG	93.0481	-0.97566	0.34092	-2.86184	0.00421188	0.0468644	isomiRb	blood donor group
CCCATAAAGTAGAAAGCACC	41.5894	-1.06116	0.371681	-2.85502	0.00430336	0.0475497	isomiRb	blood donor group
TACCCTGTAGAACCGAATT	25.7312	-1.16243	0.407247	-2.85438	0.00431215	0.0475497	isomiRb	blood donor group
TGAGGTAGTAGATTGTATAGTT	1778.24	-1.11417	0.390934	-2.85001	0.00437179	0.0478144	isomiRb	blood donor group
TGTAACCATCCCCGACTGGAAGCT	12.372	-1.24288	0.436133	-2.84977	0.00437505	0.0478144	isomiRb	blood donor group
TGAGGTAGTAGGTTGTATAGC	152.798	-1.12598	0.396722	-2.8382	0.00453694	0.0489671	isomiRb	blood donor group
TGAGGTAGTAGGTTGTATAGTTA	59.8384	-1.20406	0.42427	-2.83796	0.00454026	0.0489671	isomiRb	blood donor group
TGGGGTGTGACAATGGTGTTTG	41.2009	-1.01409	0.357268	-2.83846	0.00453318	0.0489671	isomiRb	blood donor group
TAGCTCATCAGACTGATGTTGAC	24.9285	-0.944738	0.333571	-2.83219	0.00462299	0.0493029	isomiRb	blood donor group
TCCCGTACTGAGCTGCCCCGAG	24.4185	0.845159	0.298619	2.83022	0.0046516	0.0493029	isomiRb	blood donor group
TGAGGTAGGAGGTTGTATAGTC	13.2295	-1.18162	0.417327	-2.83139	0.00463455	0.0493029	isomiRb	blood donor group
TGGAGTGTGACAATGGTGTTTGT	4282.27	-1.03917	0.36703	-2.8313	0.00463596	0.0493029	isomiRb	blood donor group
AGCTACATCTGGCTACTGGGTCTT	19.5426	-1.0291	0.364096	-2.82645	0.00470678	0.04937	isomiRb	blood donor group
CTTTCAGTCGGATGTTTGCAGC	46.7821	-1.15184	0.407667	-2.82544	0.00472153	0.04937	isomiRb	blood donor group
TACCCTGTAGAACCGAATTTA	10.5981	-1.12399	0.398099	-2.8234	0.00475175	0.04937	isomiRb	blood donor group
TGAGAACTGAATTCCATAGGCC	31.2715	-1.00955	0.357794	-2.82161	0.00477839	0.04937	isomiRb	blood donor group
TGAGAACTGAATTCCATAGGCTGC	81.6299	-0.920821	0.326323	-2.82181	0.00477533	0.04937	isomiRb	blood donor group
TGAGGTAGGAGGTTGTATAGT	51.7868	-1.13841	0.402709	-2.82687	0.00470048	0.04937	isomiRb	blood donor group
AGGGGTGCTATCTGTGATTG	16.9418	-0.844925	0.300131	-2.81519	0.00487483	0.0498924	isomiRb	blood donor group
CATTATTACTTTTGGTACGCA	10.7731	-1.12462	0.399516	-2.81496	0.00487832	0.0498924	isomiRb	blood donor group
TGAGGTAGTAGGTTGTGTGGTTTA	19.542	-1.19827	0.425795	-2.8142	0.00488982	0.0498924	isomiRb	blood donor group
AGCGGAAGCGTGCTGGG	295.655	2.18213	0.482086	4.52644	5.99856e-06	0.00373925	isotRNA	blood donor group
GCGGAAGCGTGCTGGGC	5434.03	2.07569	0.473946	4.3796	1.18895e-05	0.00373925	isotRNA	blood donor group
TCCCACATGGTCTAGCGGTTAGGATTCCT	417.403	1.29487	0.309822	4.1794	2.92285e-05	0.00612824	isotRNA	blood donor group
GGGGATGTAGCTCAGTGG	546.09	1.62766	0.420009	3.87529	0.000106497	0.0167466	isotRNA	blood donor group
AGCGGAAGCGTGCTGGGC	1130.58	1.60905	0.450393	3.57254	0.000353539	0.0404891	isotRNA	blood donor group
GGGGATGTAGCTCAGTGGT	1150.68	1.44754	0.407834	3.54932	0.000386224	0.0404891	isotRNA	blood donor group
TMEM212-AS1	18.0901	-1.53364	0.311412	-4.92481	8.44439e-07	0.00212123	lincRNA	blood donor group
CHODL-AS1	39.8452	-1.26001	0.295261	-4.26744	1.97726e-05	0.0240204	lincRNA	blood donor group
RP11-703G6,1	47.6407	-1.18344	0.282872	-4.18365	2.86868e-05	0.0240204	lincRNA	blood donor group
CH17-360D5,2	51.9038	-1.09218	0.269299	-4.05566	4.99937e-05	0.031396	lincRNA	blood donor group
LINC01720	256.795	-1.15635	0.294765	-3.92297	8.74626e-05	0.0421653	lincRNA	blood donor group
RP11-563D10,1	43.5598	-0.949614	0.246571	-3.85129	0.000117499	0.0421653	lincRNA	blood donor group
RP11-594C13,1	246.223	-1.09652	0.284636	-3.85235	0.000116988	0.0421653	lincRNA	blood donor group
hsa-miR-3656	64.2742	1.39197	0.317973	4.37764	1.19969e-05	0.00207546	miRb	blood donor group
hsa-miR-4488	203.287	1.2105	0.316952	3.8192	0.000133886	0.0115811	miRb	blood donor group
hsa-miR-27a-3p	486.048	-0.812807	0.233003	-3.4884	0.000485923	0.0280216	miRb	blood donor group
hsa-miR-126-3p	4260	-0.830953	0.245468	-3.38518	0.000711315	0.0295658	miRb	blood donor group
hsa-miR-27b-3p	693.102	-0.685137	0.205469	-3.33451	0.000854504	0.0295658	miRb	blood donor group
piR-hsa-1100	148842	1.25772	0.417582	3.0119	0.00259617	0.0261473	piRNA	blood donor group
piR-hsa-12485	148836	1.25761	0.417591	3.01159	0.0025988	0.0261473	piRNA	blood donor group
piR-hsa-13893	148828	1.25742	0.417604	3.01104	0.00260355	0.0261473	piRNA	blood donor group
piR-hsa-23588	148870	1.25775	0.417548	3.01222	0.00259344	0.0261473	piRNA	blood donor group
piR-hsa-23679	148888	1.25788	0.417487	3.01297	0.00258705	0.0261473	piRNA	blood donor group
piR-hsa-27398	148828	1.25744	0.417605	3.01108	0.00260322	0.0261473	piRNA	blood donor group
piR-hsa-27399	148828	1.25742	0.417604	3.01104	0.00260356	0.0261473	piRNA	blood donor group
piR-hsa-27400	148836	1.25761	0.417591	3.01159	0.0025988	0.0261473	piRNA	blood donor group
piR-hsa-28116	164175	1.26126	0.419193	3.00877	0.00262305	0.0261473	piRNA	blood donor group
piR-hsa-28374	14413.1	0.798163	0.270292	2.95297	0.00314737	0.0261473	piRNA	blood donor group
piR-hsa-28378	14413.1	0.798163	0.270292	2.95297	0.00314737	0.0261473	piRNA	blood donor group
piR-hsa-31237	11744.5	0.697494	0.235102	2.96677	0.00300942	0.0261473	piRNA	blood donor group
piR-hsa-31238	11747	0.697594	0.2351	2.96722	0.00300502	0.0261473	piRNA	blood donor group
SNORD14C	37.0112	-1.28978	0.323626	-3.98539	6.73697e-05	0.00397481	snoRNA	blood donor group
RNU6-22P	19.2512	1.7379	0.473623	3.66938	0.00024314	0.0476554	snRNA	blood donor group
ACGGATTTTTGGAGCAGGGAG	16.4788	1.05078	0.168286	6.24399	4.26542e-10	1.44001e-06	isomiRb	body size
CCTGTACTGAGCTGCCCCG	47.7892	0.636453	0.113011	5.63178	1.78359e-08	3.0107e-05	isomiRb	body size
AACGGATTTTTGGAGCAGGGAG	15.3358	0.948621	0.171836	5.52051	3.38019e-08	3.80385e-05	isomiRb	body size
CGGATTTTTGGAGCAGGGAG	24.5216	0.905764	0.167817	5.39734	6.7637e-08	5.70856e-05	isomiRb	body size
CCTGTACTGAGCTGCCCCGA	65.5693	0.520591	0.105364	4.9409	7.77623e-07	0.000525051	isomiRb	body size
TCCTGTACTGAGCTGCCC	39.6755	0.540735	0.110708	4.88435	1.03771e-06	0.000583886	isomiRb	body size
TACCCTGTAGATCCGAATT	11.3109	0.812461	0.169525	4.79257	1.64658e-06	0.000794124	isomiRb	body size
TCCTGTACTGAGCTGCCCCGG	36.3715	0.59958	0.129093	4.64457	3.40787e-06	0.00143812	isomiRb	body size
CCTGTACTGAGCTGCCCC	14.4895	0.53135	0.115583	4.59714	4.28339e-06	0.00160675	isomiRb	body size
CTGTACTGAGCTGCCCC	6.93611	0.682543	0.150462	4.53632	5.72443e-06	0.00170856	isomiRb	body size
TCAGTGCCCTACAGAACTTTGT	6.41683	0.854478	0.188343	4.53681	5.71103e-06	0.00170856	isomiRb	body size
TCCTGTACTGAGCTGCCCCA	91.8938	0.493192	0.109431	4.50687	6.57918e-06	0.00170856	isomiRb	body size
TCCTGTACTGAGCTGCCCCG	1041.46	0.472597	0.104658	4.51565	6.31234e-06	0.00170856	isomiRb	body size
CCTGTACTGAGCTGCCC	4.34292	0.608857	0.137198	4.4378	9.0881e-06	0.00191759	isomiRb	body size
CTGTACTGAGCTGCCCCGA	42.4733	0.497709	0.112145	4.43808	9.07655e-06	0.00191759	isomiRb	body size
TGAGGTAGTAGGTTGTAT	84.7149	0.69865	0.15718	4.44491	8.79289e-06	0.00191759	isomiRb	body size
TCAGTGCACTACAGAACTTTGG	113.239	0.542309	0.123447	4.39303	1.1178e-05	0.00221981	isomiRb	body size
TGAGGTAGTAGTTTGTGCTGTG	34.7696	0.563239	0.130095	4.32944	1.4949e-05	0.00280377	isomiRb	body size
GTACTGAGCTGCCCCGAG	11.8893	0.475521	0.110695	4.29578	1.74083e-05	0.00309318	isomiRb	body size
TCCCGTACTGAGCTGCCCCG	4.26525	0.606236	0.141516	4.28387	1.83668e-05	0.00310031	isomiRb	body size
CTGTACTGAGCTGCCCCG	38.1122	0.439726	0.104836	4.19443	2.73557e-05	0.00439776	isomiRb	body size
TACCCTGTAGAACCGAATT	19.8707	0.65091	0.157294	4.13818	3.50073e-05	0.00537203	isomiRb	body size
AACGGATTTTTGGAGCAGGG	10.4418	0.758581	0.185836	4.08199	4.4652e-05	0.00637494	isomiRb	body size
CGGGGCAGCTCAGTACAG	33.5293	0.612624	0.150336	4.07504	4.60058e-05	0.00637494	isomiRb	body size
TGAGGTAGTAGATTGTAT	67.7995	0.675242	0.165946	4.06904	4.72078e-05	0.00637494	isomiRb	body size
TCCTGTACTGAGCTGCCCCGA	2873.35	0.431542	0.106996	4.03324	5.50136e-05	0.00714331	isomiRb	body size
AGTAATCCAGGATAGGCT	9.36714	0.561926	0.141313	3.97645	6.99517e-05	0.00843418	isomiRb	body size
GGTAGTAGGTTGTGTGGT	12.8071	0.494882	0.124333	3.98031	6.88265e-05	0.00843418	isomiRb	body size
GAGGTAGTAGGTTGTGT	8.62868	0.616841	0.155883	3.95706	7.58768e-05	0.0088331	isomiRb	body size
TGAGGTAGTAGGTTGTGT	135.952	0.539291	0.136989	3.93675	8.25912e-05	0.00929426	isomiRb	body size
CGGGTGCGGGGGTGGGC	45.4833	0.661578	0.169099	3.91237	9.13929e-05	0.00934978	isomiRb	body size
GTACTGAGCTGCCCCGA	9.2469	0.49194	0.125635	3.91562	9.01724e-05	0.00934978	isomiRb	body size
TGTACTGAGCTGCCCCGAGA	8.45839	0.45653	0.116536	3.91749	8.94771e-05	0.00934978	isomiRb	body size
GGTAGTAGTTTGTGCTGTT	21.1593	0.407427	0.104548	3.89703	9.73807e-05	0.00966933	isomiRb	body size
CTGTACTGAGCTGCCCCGAG	64.2264	0.390504	0.100984	3.86698	0.000110193	0.0106289	isomiRb	body size
GGGTGCGGGGGTGGGCG	57.8202	0.649583	0.168399	3.8574	0.000114602	0.0107471	isomiRb	body size
CAGTGCACTACAGAACTTTGT	163.919	0.373482	0.0973665	3.83583	0.000125139	0.0109812	isomiRb	body size
CGTACCGTGAGTAATAATG	72.2343	0.519949	0.135669	3.83248	0.000126856	0.0109812	isomiRb	body size
CTTTCAGTCGGATGTTTACAGTT	13.6281	0.676065	0.176254	3.83575	0.000125184	0.0109812	isomiRb	body size
CCTGTACTGAGCTGCCCCGAG	88.5533	0.382998	0.100274	3.81952	0.000133711	0.0112852	isomiRb	body size
TGAGAACTGAATTCCATGGGTG	12.0734	0.543485	0.14345	3.78868	0.00015145	0.0124706	isomiRb	body size
ACCCTGTAGATCCGAATTTG	16.339	0.555392	0.14728	3.771	0.000162597	0.0130697	isomiRb	body size
TCCCGTACTGAGCTGCCCCGA	12.1945	0.465046	0.124052	3.74881	0.000177679	0.0138503	isomiRb	body size
TGTACTGAGCTGCCCCG	14.1764	0.421732	0.112617	3.74483	0.000180514	0.0138503	isomiRb	body size
CTAGACTGAAGCTCCTTGAGGG	20.2748	0.427327	0.114982	3.71647	0.000202023	0.0141169	isomiRb	body size
GTACCGTGAGTAATAATG	12.4747	0.534091	0.14346	3.72292	0.000196932	0.0141169	isomiRb	body size
TCCTGCACTGAGCTGCCCCGAG	9.09391	0.452735	0.122104	3.70779	0.000209077	0.0141169	isomiRb	body size
TCCTGTACTGAGCTGCCCC	89.9129	0.398982	0.107489	3.71184	0.000205758	0.0141169	isomiRb	body size
TCCTGTACTGAGCTGCCCCGAGA	1352.61	0.384685	0.103525	3.71588	0.000202501	0.0141169	isomiRb	body size
TGCAAACATCCCCGACTGGAAGCT	4.13236	0.529017	0.141966	3.72637	0.000194254	0.0141169	isomiRb	body size
AAACCGTTACCATTACTGAGG	126.578	0.598793	0.163426	3.66401	0.000248296	0.0158189	isomiRb	body size
CCTGTACTGAGCTGCCCCGAGA	30.3647	0.38556	0.105504	3.65447	0.000257712	0.0158189	isomiRb	body size
TCCTGTACTGAGCTGCCCCGAGG	57.8473	0.414299	0.113276	3.65744	0.000254748	0.0158189	isomiRb	body size
TGAGGTAGTAGGTTGTGTA	5.57221	0.591742	0.161244	3.66986	0.000242684	0.0158189	isomiRb	body size
TGGTAGACTATGGAACGTAGG	25.8282	0.56553	0.154564	3.65888	0.000253318	0.0158189	isomiRb	body size
CAGTGCACTACAGAACTTT	6.89984	0.386941	0.107497	3.59954	0.000318775	0.0188804	isomiRb	body size
TGTACTGAGCTGCCCCGA	20.6322	0.407581	0.113194	3.60072	0.000317337	0.0188804	isomiRb	body size
TCAGTGCTCTACAGAACTTTGT	5.86608	0.474671	0.132162	3.59157	0.000328687	0.0191142	isomiRb	body size
TTCAAGTAATCCAGGATAGGCG	91.879	0.503003	0.140215	3.58736	0.000334045	0.0191142	isomiRb	body size
TCGTACCGTGAGTAATAATG	610.605	0.483749	0.135112	3.58035	0.000343134	0.0192357	isomiRb	body size
TGGGATTACAGGCGTGAGC	10.3787	0.664642	0.18581	3.577	0.000347565	0.0192357	isomiRb	body size
CTTTCAGTCGGATGTTTAC	10.2692	0.634518	0.178957	3.54564	0.00039166	0.020988	isomiRb	body size
TCCCGTACTGAGCTGCCCCGAGA	5.81269	0.465519	0.131262	3.5465	0.000390389	0.020988	isomiRb	body size
TCCTGTACTGAGCTGCCCCT	41.1478	0.392309	0.111055	3.53257	0.000411535	0.0217085	isomiRb	body size
GTAGTAGTTTGTGCTGTT	10.7539	0.418729	0.118677	3.52831	0.00041823	0.0217222	isomiRb	body size
AACCCGTAGATCCGATCTT	13.8927	0.422063	0.120265	3.50943	0.000449072	0.0229275	isomiRb	body size
TCCTGTACTGGGCTGCCCCGA	12.059	0.446838	0.127452	3.50593	0.000455019	0.0229275	isomiRb	body size
CAGTGCACTACAGAACTTTG	14.311	0.386947	0.110861	3.49039	0.000482322	0.0232617	isomiRb	body size
GTAGTAGGTTGTGTGGT	7.02967	0.484071	0.138605	3.49246	0.000478595	0.0232617	isomiRb	body size
TCACAGTGAACCGGTCTCTTTTT	18.6939	0.558474	0.159908	3.49248	0.000478564	0.0232617	isomiRb	body size
CGGGGCAGCTCAGTACAGG	495.209	0.504927	0.145205	3.47734	0.000506414	0.0240796	isomiRb	body size
ACCCTGTAGAACCGAATTTG	19.7534	0.489202	0.141453	3.45841	0.000543383	0.024879	isomiRb	body size
GACTGAAGCTCCTTGAG	3.33802	0.426667	0.123213	3.46284	0.0005345	0.024879	isomiRb	body size
TCCTGTGCTGAGCTGCCCCGAG	4.86466	0.521162	0.150736	3.45744	0.000545333	0.024879	isomiRb	body size
TCAGTGCACTACAGTACTTTGT	4.59886	0.515744	0.149466	3.45057	0.000559394	0.0251802	isomiRb	body size
ATTGCACTTGTCCCGGCCTGTA	4.70936	0.564299	0.164175	3.43718	0.000587804	0.0257123	isomiRb	body size
TAGACTGAAGCTCCTTGAGG	96.8821	0.308738	0.0898982	3.43431	0.000594064	0.0257123	isomiRb	body size
TTCACAGTGGCTAAGTTCTT	6.00738	0.614529	0.178838	3.43624	0.000589846	0.0257123	isomiRb	body size
GAGTTCTACAGTCCGAC	27.3442	0.641355	0.188555	3.40142	0.000670364	0.0283835	isomiRb	body size
TCCTGTACTGAGCTGCCCCGAG	4398.78	0.351487	0.103363	3.40051	0.000672594	0.0283835	isomiRb	body size
TGAGGTAGTAGGTTGTGTG	95.5431	0.42324	0.124769	3.39219	0.000693351	0.0288982	isomiRb	body size
TCAGTGCACTACAGGACTTTGT	33.2313	0.348287	0.103479	3.36578	0.000763262	0.0314241	isomiRb	body size
GGGATTACAGGCGTGAGC	28.466	0.544679	0.162269	3.35664	0.000788957	0.0320906	isomiRb	body size
CATTGCACTTGTCTCGGTCTGG	5.13356	0.520751	0.155508	3.3487	0.000811905	0.0321035	isomiRb	body size
TCCTGTACTGAGCCGCCCCGAG	15.0874	0.392727	0.117181	3.35146	0.00080387	0.0321035	isomiRb	body size
TGAGGTAGTAGTTTGTGC	16.8225	0.542616	0.162135	3.3467	0.000817803	0.0321035	isomiRb	body size
TGAGGTAGTAGGTTGTATGG	5.35464	0.590026	0.176984	3.33377	0.000856762	0.0332463	isomiRb	body size
GAGGTAGTAGTTTGTGCT	3.50541	0.476973	0.14347	3.32454	0.00088565	0.0339767	isomiRb	body size
AGGTAGTAGGTTGTGTGGT	11.9563	0.421758	0.126993	3.3211	0.000896636	0.0340117	isomiRb	body size
GAGGTAGTAGGTTGTGTG	9.04393	0.435793	0.131524	3.31342	0.000921634	0.0345715	isomiRb	body size
TGAGGGGCAGCGAGCGAGACTTT	5.95539	0.564847	0.170644	3.31009	0.000932667	0.0346009	isomiRb	body size
AGCTTATCAGACTGATGTTG	17.7658	0.393832	0.11915	3.30536	0.000948534	0.0348071	isomiRb	body size
CGGCGGGTGCGGGGGTGGGC	46.6076	0.522129	0.158686	3.29033	0.00100071	0.0363269	isomiRb	body size
GAGGTAGTAGTTTGTGCTGTT	116.064	0.310497	0.0949649	3.2696	0.001077	0.0384329	isomiRb	body size
GGCTCAGTTCAGCAGGAACAG	6.0157	0.413032	0.126371	3.26842	0.00108149	0.0384329	isomiRb	body size
AAACATCCCCGACTGGAAGCT	10.1249	0.419987	0.128849	3.25954	0.00111595	0.0388395	isomiRb	body size
ACCGTTACCATTACTGAGT	184.304	-0.518629	0.158986	-3.26211	0.00110586	0.0388395	isomiRb	body size
TCAGTGCATCACAGAACTTTGG	11.7376	0.467858	0.143706	3.25566	0.0011313	0.038972	isomiRb	body size
AGTGTGACAATGGTGTTT	67.3926	0.403764	0.124778	3.23585	0.00121282	0.0397524	isomiRb	body size
GGGCAGCTCAGTACAGG	8.49969	0.531687	0.164002	3.24196	0.00118712	0.0397524	isomiRb	body size
TAGCTTATCAGACTGATGTT	102.321	0.39737	0.122503	3.24376	0.00117962	0.0397524	isomiRb	body size
TAGCTTATCAGACTGATGTTGG	25.9634	0.458259	0.141542	3.23762	0.00120533	0.0397524	isomiRb	body size
TCGTACCGTGAGTAATAATA	27.6946	0.457769	0.141314	3.23938	0.0011979	0.0397524	isomiRb	body size
GAGGTAGTAGGTTGTAT	6.14661	0.570056	0.176844	3.2235	0.00126636	0.0411081	isomiRb	body size
TGTAAACATCCCCGACTGGAAGCG	42.0924	0.443315	0.13786	3.2157	0.00130128	0.0418392	isomiRb	body size
AGTGCACTACAGAACTTTGT	82.8842	0.31869	0.0993536	3.20763	0.00133834	0.0422347	isomiRb	body size
TAGACTGAAGCTCCTTGAGA	8.03208	0.331442	0.103331	3.20757	0.0013386	0.0422347	isomiRb	body size
ACAGGAGTGGGGGGTGGGACGG	8.53101	0.572453	0.178678	3.20382	0.00135619	0.0423935	isomiRb	body size
TCCTGTGCTGAGCTGCCCCGA	3.0578	0.503712	0.157449	3.19921	0.00137804	0.0426812	isomiRb	body size
ACAGGAGTGGGGGGTGGGAC	7.26535	0.597282	0.187292	3.18904	0.00142745	0.0430957	isomiRb	body size
GAGGTAGTAGGTTGTGTGGTT	103.953	0.392116	0.122904	3.19042	0.00142069	0.0430957	isomiRb	body size
TGAGGTAGTAGTTTGTGCT	68.3268	0.401167	0.125814	3.18858	0.00142972	0.0430957	isomiRb	body size
ACTAGATTGTGAGCTCCTGG	9.3252	0.357833	0.112597	3.17799	0.001483	0.0443063	isomiRb	body size
TAACTGAAAGTGGAGACG	168.837	0.464419	0.146398	3.17231	0.0015123	0.0447852	isomiRb	body size
AGGTAGTAGTTTGTGCTGTT	21.169	0.335623	0.106012	3.16589	0.00154609	0.0452039	isomiRb	body size
GTGCACTACAGAACTTTG	3.85281	0.432565	0.136691	3.16455	0.00155322	0.0452039	isomiRb	body size
CCTGTACTGAGCTGCCCCGAA	7.18787	0.383752	0.121413	3.16071	0.00157384	0.0453434	isomiRb	body size
GGTAGTAGGTTGTGTGG	8.66803	0.423067	0.134056	3.1559	0.00160002	0.0453434	isomiRb	body size
TCCTGTACTGAGCTGCCCCGT	46.3826	0.379824	0.120435	3.15378	0.00161173	0.0453434	isomiRb	body size
TGGGGTAGTAGTTTGTGCTGTT	16.8678	0.336003	0.106399	3.15796	0.0015888	0.0453434	isomiRb	body size
TGAGGTAGTAGTTTGTGTTGTT	4.84151	0.403663	0.128387	3.1441	0.00166599	0.0464824	isomiRb	body size
TCAGTGCATCACAGAACTTTGTTTT	18.9745	0.498143	0.158635	3.14018	0.00168846	0.0465489	isomiRb	body size
TCCTGTACCGAGCTGCCCCGAG	11.8308	0.370126	0.117927	3.13859	0.00169761	0.0465489	isomiRb	body size
TTCACAGTGGCTAAGTTCT	174.891	0.414878	0.132274	3.13651	0.00170973	0.0465489	isomiRb	body size
AGGTAGTAGGTTGTGTGG	7.8742	0.440384	0.140878	3.126	0.00177203	0.046778	isomiRb	body size
CCCTGTACTGAGCTGCCCCGAG	15.7895	0.366674	0.117279	3.12652	0.00176886	0.046778	isomiRb	body size
CTGGACTGAAGCTCCTTGAGG	16.8256	0.347027	0.110962	3.12743	0.00176343	0.046778	isomiRb	body size
GTAAACATCCCCGACTGGAAGC	22.0572	0.367947	0.117715	3.12574	0.00177357	0.046778	isomiRb	body size
GAGGTAGTAGGTTGTGTGG	51.7225	0.343702	0.11022	3.11833	0.00181882	0.0474461	isomiRb	body size
TCCCGTACTGAGCTGCCCCGAG	18.6007	0.36085	0.115873	3.1142	0.00184445	0.0474461	isomiRb	body size
TGGCTTATCAGACTGATGTTGAC	26.1271	0.375953	0.120658	3.11587	0.00183406	0.0474461	isomiRb	body size
TTATAAAGCAATGAGACTG	10.2667	0.453396	0.145669	3.1125	0.00185512	0.0474461	isomiRb	body size
TAAACATCCCCGACTGGAAG	6.78256	0.407474	0.131172	3.1064	0.00189379	0.0480709	isomiRb	body size
TACCGTGAGTAATAATG	10.0377	0.436756	0.140826	3.1014	0.00192609	0.048526	isomiRb	body size
ACCACAGGGTAGAACCACGGACT	34.7399	0.402026	0.129976	3.09308	0.00198089	0.0491258	isomiRb	body size
TCCTGTACTGAGCTGCCCTGA	4.29414	0.485253	0.156979	3.09119	0.00199355	0.0491258	isomiRb	body size
TGAGTGTGTGTGTGTGAGT	13.4046	0.443573	0.143417	3.09289	0.00198217	0.0491258	isomiRb	body size
AAACCGTTACCATTACTGA	90.6154	0.477302	0.154852	3.08231	0.00205399	0.0498868	isomiRb	body size
GTAAACATCCCCGACTGGAAGCT	54.306	0.365584	0.118586	3.08285	0.00205031	0.0498868	isomiRb	body size
AJ003147,8	2628.51	0.731651	0.122686	5.9636	2.46739e-09	5.91433e-06	lincRNA	body size
RP11-739G5,1	608.302	0.533029	0.0914993	5.8255	5.69433e-09	6.82465e-06	lincRNA	body size
RP11-108M9,3	2572.52	0.669367	0.127675	5.24274	1.58208e-07	0.000126409	lincRNA	body size
LINC01783	2680.49	0.640547	0.124346	5.15131	2.58669e-07	0.000155008	lincRNA	body size
AC073283,4	10034.6	0.693757	0.138799	4.99829	5.78397e-07	0.000277284	lincRNA	body size
RP11-396B14,2	19.5827	-0.570453	0.124055	-4.5984	4.2575e-06	0.00170087	lincRNA	body size
LINC00324	7000.03	0.452394	0.102239	4.42485	9.65083e-06	0.00289789	lincRNA	body size
RP11-963H4,3	29.9866	-0.480592	0.108623	-4.42439	9.67173e-06	0.00289789	lincRNA	body size
RP11-1263C18,2	21.1172	-0.709963	0.162429	-4.37091	1.23728e-05	0.00329529	lincRNA	body size
RP11-473M20,16	1999.51	0.515539	0.120597	4.27489	1.91228e-05	0.00458374	lincRNA	body size
AC079305,11	7090.36	0.593097	0.139994	4.2366	2.26926e-05	0.00494492	lincRNA	body size
AC114752,3	1856.05	0.516198	0.123665	4.17415	2.99101e-05	0.00512103	lincRNA	body size
RP11-466I1,1	55.5284	-0.414755	0.0992139	-4.18041	2.90982e-05	0.00512103	lincRNA	body size
RP11-768F21,1	264.763	-0.288709	0.0690926	-4.17858	2.93339e-05	0.00512103	lincRNA	body size
RP11-11N9,4	239.68	0.584077	0.144234	4.04952	5.13227e-05	0.00820137	lincRNA	body size
LINC01580	125.413	-0.318019	0.0792297	-4.01389	5.97271e-05	0.00894786	lincRNA	body size
RP11-321C24,1	307.346	0.362004	0.0927978	3.901	9.57952e-05	0.0135071	lincRNA	body size
LINC01579	197.746	-0.292589	0.0753356	-3.8838	0.000102835	0.0136942	lincRNA	body size
CTD-2506J14,1	67.4514	-0.316924	0.0823148	-3.85015	0.000118047	0.014245	lincRNA	body size
MIR2052HG	101.866	-0.32932	0.0857669	-3.83971	0.000123178	0.014245	lincRNA	body size
RP11-67M9,1	56.9677	0.480092	0.125138	3.8365	0.0001248	0.014245	lincRNA	body size
AC007204,2	641.01	0.389526	0.103109	3.7778	0.000158218	0.0168085	lincRNA	body size
AC018832,1	523.332	0.414639	0.110206	3.76239	0.000168295	0.0168085	lincRNA	body size
RP11-436D23,1	1603.06	0.208294	0.0553049	3.7663	0.000165688	0.0168085	lincRNA	body size
RP11-393J16,4	12.3777	-0.47003	0.125959	-3.7316	0.000190266	0.0182427	lincRNA	body size
LINC00240	29.5421	-0.368414	0.0995677	-3.70014	0.000215481	0.0195854	lincRNA	body size
RP11-480D4,2	81.6512	-0.338597	0.0916573	-3.69416	0.000220612	0.0195854	lincRNA	body size
RP11-169E6,4	23.6171	-0.383783	0.10423	-3.6821	0.000231322	0.0198028	lincRNA	body size
LINC00645	14.6368	-0.471673	0.13096	-3.60166	0.000316186	0.0244483	lincRNA	body size
LINC01142	94.6872	0.497456	0.137522	3.61727	0.000297727	0.0244483	lincRNA	body size
RP11-480D4,1	111.327	-0.304699	0.0845334	-3.60449	0.000312771	0.0244483	lincRNA	body size
RP11-255M2,3	219.49	-0.269868	0.0752228	-3.58758	0.000333759	0.0250006	lincRNA	body size
RP11-281A20,2	51.5891	0.288526	0.0818512	3.525	0.00042348	0.03076	lincRNA	body size
RP11-760D2,11	13.3012	-0.460203	0.131843	-3.49054	0.000482047	0.0339843	lincRNA	body size
CTD-2532K18,1	62.7964	-0.298297	0.086653	-3.44244	0.000576502	0.0394821	lincRNA	body size
RP11-363G15,2	51.6759	-0.299793	0.0874738	-3.42723	0.000609763	0.0395028	lincRNA	body size
RP11-84A19,2	9.77884	-0.442944	0.129141	-3.42991	0.000603779	0.0395028	lincRNA	body size
LINC00581	30.0263	-0.416215	0.121701	-3.41998	0.000626266	0.0395042	lincRNA	body size
RP11-321G12,1	27.0475	0.352416	0.104185	3.3826	0.00071804	0.0441318	lincRNA	body size
TRBV11-2	38.8977	0.501968	0.149024	3.36837	0.000756139	0.0453116	lincRNA	body size
RP11-711K1,8	16.8136	-0.392311	0.117053	-3.35157	0.000803539	0.0464593	lincRNA	body size
SCHLAP1	129.867	-0.315312	0.09418	-3.34797	0.000814055	0.0464593	lincRNA	body size
RP11-269F21,3	151.22	-0.285938	0.0855961	-3.34055	0.000836123	0.046609	lincRNA	body size
LINC00284	86.2574	-0.328781	0.0989712	-3.32199	0.000893791	0.048551	lincRNA	body size
RP11-35J1,1	21.0411	0.372354	0.112888	3.29844	0.000972235	0.048551	lincRNA	body size
RP11-615J4,3	24.8624	-0.394239	0.119141	-3.30902	0.000936223	0.048551	lincRNA	body size
RP11-61O11,1	1962.84	-0.409405	0.123644	-3.31116	0.000929106	0.048551	lincRNA	body size
RP13-539F13,3	15.0937	-0.36742	0.111344	-3.29987	0.000967295	0.048551	lincRNA	body size
TNFRSF9	680.853	0.930848	0.130171	7.15094	8.61838e-13	1.31146e-08	pcRNA	body size
RP11-397G17,1	66.4073	0.75011	0.117697	6.37322	1.85095e-10	1.4083e-06	pcRNA	body size
AIFM2	48.1368	0.706327	0.116859	6.04427	1.50086e-09	4.56773e-06	pcRNA	body size
BRDT	61.7452	-0.638242	0.10522	-6.0658	1.31299e-09	4.56773e-06	pcRNA	body size
MRPL39	25.5004	0.703082	0.115571	6.08356	1.17542e-09	4.56773e-06	pcRNA	body size
MPP1	82.1175	0.654169	0.110011	5.94641	2.74085e-09	5.21345e-06	pcRNA	body size
PARD3B	15910.4	0.766381	0.128688	5.95533	2.59541e-09	5.21345e-06	pcRNA	body size
PLA2G2A	32.3812	0.833626	0.140064	5.95175	2.65295e-09	5.21345e-06	pcRNA	body size
PRKCA	1185	0.543894	0.0954001	5.70118	1.18979e-08	2.01166e-05	pcRNA	body size
NCDN	10.7416	0.821199	0.148235	5.53984	3.0275e-08	4.60694e-05	pcRNA	body size
ZNF684	65.38	0.642088	0.119825	5.35855	8.38906e-08	0.000116051	pcRNA	body size
PDZK1IP1	32.926	0.640039	0.122791	5.21245	1.86364e-07	0.000226997	pcRNA	body size
SSC5D	125.9	0.566327	0.108803	5.20507	1.93925e-07	0.000226997	pcRNA	body size
KCNQ5	2032.6	0.527792	0.102637	5.14232	2.7136e-07	0.000275501	pcRNA	body size
2011-03-01	1945.04	0.644869	0.125408	5.14218	2.71572e-07	0.000275501	pcRNA	body size
SNRPA	33.8346	-0.582479	0.115682	-5.03517	4.77417e-07	0.000454054	pcRNA	body size
RELB	81.437	-0.472311	0.0942649	-5.01047	5.42981e-07	0.00045903	pcRNA	body size
SPPL3	263.267	0.460454	0.0918203	5.01473	5.31086e-07	0.00045903	pcRNA	body size
PLAA	33.0655	-0.545806	0.110609	-4.93454	8.03397e-07	0.00062942	pcRNA	body size
THEMIS	179.423	0.444598	0.0902036	4.92882	8.27259e-07	0.00062942	pcRNA	body size
RGL3	60.3149	-0.464943	0.0945436	-4.91776	8.75411e-07	0.00063434	pcRNA	body size
PADI2	96.3883	0.480684	0.0992808	4.84166	1.28761e-06	0.000890614	pcRNA	body size
HSD17B4	692.349	0.51368	0.106703	4.81412	1.47852e-06	0.0009782	pcRNA	body size
piR-hsa-26543	19.8038	-1.00588	0.210828	-4.77108	1.83237e-06	0.000516493	piRNA	body size
piR-hsa-3616	132.49	-0.788645	0.166405	-4.73931	2.14444e-06	0.000516493	piRNA	body size
piR-hsa-5067	461.933	-0.683657	0.145605	-4.69529	2.66234e-06	0.000516493	piRNA	body size
piR-hsa-20275	41.4885	-0.800216	0.189442	-4.22408	2.3992e-05	0.00232722	piRNA	body size
piR-hsa-20280	967.295	-0.766742	0.180782	-4.24126	2.22266e-05	0.00232722	piRNA	body size
piR-hsa-30958	46.5077	-0.84405	0.199812	-4.22421	2.3978e-05	0.00232722	piRNA	body size
piR-hsa-28385	336.377	-0.780692	0.188516	-4.14125	3.4542e-05	0.00251293	piRNA	body size
piR-hsa-7244	182.226	-0.735283	0.176931	-4.15575	3.24224e-05	0.00251293	piRNA	body size
piR-hsa-10887	37.7179	-0.839239	0.214555	-3.91153	9.1714e-05	0.0035585	piRNA	body size
piR-hsa-15278	94.0925	-0.727211	0.182912	-3.97574	7.01611e-05	0.0035585	piRNA	body size
piR-hsa-20664	22.4558	-0.895824	0.226983	-3.94665	7.92526e-05	0.0035585	piRNA	body size
piR-hsa-26958	107.005	-0.708468	0.179225	-3.95294	7.71965e-05	0.0035585	piRNA	body size
piR-hsa-27032	1397.2	-0.613722	0.156756	-3.91515	9.03497e-05	0.0035585	piRNA	body size
piR-hsa-28542	38.0688	-0.828166	0.211378	-3.91794	8.93098e-05	0.0035585	piRNA	body size
piR-hsa-5939	31.9521	-0.721033	0.18106	-3.98228	6.82566e-05	0.0035585	piRNA	body size
piR-hsa-10888	37.4919	-0.825726	0.215095	-3.83889	0.00012359	0.00399608	piRNA	body size
piR-hsa-21000	10492.2	-0.611285	0.158966	-3.84538	0.000120363	0.00399608	piRNA	body size
piR-hsa-9287	135.171	-0.849926	0.221175	-3.84277	0.000121651	0.00399608	piRNA	body size
piR-hsa-23387	9571.04	-0.581482	0.154354	-3.7672	0.000165091	0.00505699	piRNA	body size
piR-hsa-15405	1697.68	-0.595692	0.159112	-3.74386	0.000181214	0.00510928	piRNA	body size
piR-hsa-23209	259.495	-0.536773	0.143991	-3.72783	0.000193134	0.00510928	piRNA	body size
piR-hsa-32182	259.495	-0.536773	0.143991	-3.72783	0.000193134	0.00510928	piRNA	body size
piR-hsa-1517	23.7361	-0.91772	0.248306	-3.69592	0.000219096	0.00554409	piRNA	body size
piR-hsa-28634	426.592	-0.65856	0.181703	-3.62437	0.000289667	0.00674346	piRNA	body size
piR-hsa-7637	243.23	-0.613304	0.168803	-3.63324	0.00027988	0.00674346	piRNA	body size
piR-hsa-1100	67518.6	-0.603148	0.173358	-3.4792	0.000502915	0.00694986	piRNA	body size
piR-hsa-12485	67513.5	-0.603107	0.173364	-3.47885	0.000503574	0.00694986	piRNA	body size
piR-hsa-1336	106.357	-0.591244	0.169821	-3.48157	0.000498487	0.00694986	piRNA	body size
piR-hsa-13714	140.35	-0.591193	0.170168	-3.47417	0.000512431	0.00694986	piRNA	body size
piR-hsa-13893	67505.4	-0.602985	0.173374	-3.47793	0.000505295	0.00694986	piRNA	body size
piR-hsa-18905	509.181	-0.515279	0.148036	-3.48077	0.00049997	0.00694986	piRNA	body size
piR-hsa-23588	67537.2	-0.603098	0.173333	-3.47941	0.000502518	0.00694986	piRNA	body size
piR-hsa-23679	67538.3	-0.602743	0.173299	-3.47805	0.000505084	0.00694986	piRNA	body size
piR-hsa-24085	509.331	-0.514821	0.148047	-3.47741	0.000506289	0.00694986	piRNA	body size
piR-hsa-26399	508.911	-0.514441	0.148099	-3.47363	0.000513478	0.00694986	piRNA	body size
piR-hsa-26947	29.5342	-0.878739	0.246789	-3.56069	0.000369881	0.00694986	piRNA	body size
piR-hsa-27398	67505.3	-0.602982	0.173375	-3.4779	0.000505358	0.00694986	piRNA	body size
piR-hsa-27399	67505.4	-0.602985	0.173374	-3.47793	0.000505297	0.00694986	piRNA	body size
piR-hsa-27400	67513.5	-0.603107	0.173364	-3.47885	0.000503574	0.00694986	piRNA	body size
piR-hsa-28116	74090.5	-0.610321	0.174531	-3.49692	0.000470667	0.00694986	piRNA	body size
piR-hsa-28390	560.143	-0.405531	0.112806	-3.59494	0.000324469	0.00694986	piRNA	body size
piR-hsa-30978	120.647	-0.593638	0.167845	-3.53682	0.000404979	0.00694986	piRNA	body size
piR-hsa-3586	1855.71	-0.571485	0.161527	-3.53801	0.000403158	0.00694986	piRNA	body size
piR-hsa-1077	109.715	-0.590569	0.170478	-3.46419	0.000531832	0.00703468	piRNA	body size
piR-hsa-26747	112.19	-0.58755	0.171117	-3.43362	0.000595573	0.00753529	piRNA	body size
piR-hsa-27513	119.059	-0.567903	0.165393	-3.43365	0.000595509	0.00753529	piRNA	body size
piR-hsa-23566	94.2358	-0.588531	0.171818	-3.42532	0.000614081	0.00760416	piRNA	body size
piR-hsa-28646	506.537	-0.503387	0.147628	-3.40984	0.000650003	0.00788129	piRNA	body size
piR-hsa-20274	93.2371	-0.604851	0.179821	-3.36362	0.000769269	0.00913703	piRNA	body size
piR-hsa-12399	4723.21	-0.546807	0.163482	-3.34475	0.000823562	0.00946577	piRNA	body size
piR-hsa-28515	31.6546	-0.616418	0.184404	-3.34277	0.000829475	0.00946577	piRNA	body size
piR-hsa-23869	2023.4	-0.590877	0.177731	-3.32456	0.000885584	0.00991172	piRNA	body size
piR-hsa-13634	749.864	-0.536203	0.164232	-3.26491	0.00109498	0.0120242	piRNA	body size
piR-hsa-30715	5310.39	-0.543163	0.167263	-3.24737	0.00116478	0.0125538	piRNA	body size
piR-hsa-12340	318.814	-0.512339	0.161104	-3.18016	0.00147192	0.0155756	piRNA	body size
piR-hsa-20572	535.367	-0.546501	0.172423	-3.16954	0.00152683	0.0158681	piRNA	body size
piR-hsa-20336	137.624	-0.659976	0.2089	-3.15929	0.00158157	0.0161486	piRNA	body size
piR-hsa-29954	37.6326	-0.661708	0.212305	-3.11678	0.00182839	0.018347	piRNA	body size
piR-hsa-20284	4565.65	-0.539178	0.173325	-3.1108	0.00186581	0.0184051	piRNA	body size
piR-hsa-13505	585.746	-0.61305	0.198134	-3.09412	0.00197396	0.018755	piRNA	body size
piR-hsa-22381	951.251	-0.530579	0.172972	-3.06743	0.00215908	0.018755	piRNA	body size
piR-hsa-22382	951.251	-0.530579	0.172972	-3.06743	0.00215908	0.018755	piRNA	body size
piR-hsa-26946	80.1274	-0.521606	0.169439	-3.07843	0.00208096	0.018755	piRNA	body size
piR-hsa-28839	951.257	-0.530685	0.172967	-3.06812	0.00215407	0.018755	piRNA	body size
piR-hsa-28840	951.257	-0.530685	0.172967	-3.06812	0.00215407	0.018755	piRNA	body size
piR-hsa-29416	950.852	-0.531667	0.172976	-3.07365	0.00211456	0.018755	piRNA	body size
piR-hsa-29417	950.882	-0.53167	0.172972	-3.07373	0.00211401	0.018755	piRNA	body size
piR-hsa-23621	1000.86	-0.530772	0.173642	-3.0567	0.0022379	0.0191538	piRNA	body size
piR-hsa-3337	53.0624	-0.753777	0.248743	-3.03035	0.00244271	0.0206037	piRNA	body size
piR-hsa-4822	16.1383	-0.727307	0.240741	-3.02112	0.00251841	0.0209388	piRNA	body size
piR-hsa-14974	30.3109	-0.641515	0.214113	-2.99615	0.00273409	0.0224118	piRNA	body size
piR-hsa-10863	18.8403	-0.611427	0.204524	-2.98951	0.00279424	0.0224125	piRNA	body size
piR-hsa-26754	81.8352	-0.507019	0.169704	-2.98766	0.00281118	0.0224125	piRNA	body size
piR-hsa-19678	35.9443	-0.631686	0.211756	-2.98308	0.00285363	0.0224434	piRNA	body size
piR-hsa-17520	107.806	-0.427241	0.143466	-2.97799	0.00290141	0.022515	piRNA	body size
piR-hsa-9059	10317.9	-0.475199	0.160849	-2.95431	0.00313372	0.0239977	piRNA	body size
piR-hsa-31237	10729.3	-0.289301	0.0981895	-2.94636	0.00321541	0.0240081	piRNA	body size
piR-hsa-31238	10731.6	-0.289274	0.0981873	-2.94615	0.00321758	0.0240081	piRNA	body size
piR-hsa-426	361.678	-0.42232	0.144145	-2.92983	0.00339149	0.0249854	piRNA	body size
piR-hsa-15404	2158.92	-0.452482	0.156477	-2.89169	0.00383178	0.0278762	piRNA	body size
piR-hsa-30937	10106.4	-0.470148	0.163196	-2.88088	0.00396572	0.0284944	piRNA	body size
piR-hsa-5299	108.304	-0.496016	0.17389	-2.85247	0.00433806	0.0307897	piRNA	body size
piR-hsa-15406	5950.42	-0.459939	0.1616	-2.84616	0.00442499	0.0308942	piRNA	body size
piR-hsa-19076	4181.67	-0.458792	0.161335	-2.84372	0.00445896	0.0308942	piRNA	body size
piR-hsa-32594	874.676	-0.464348	0.163997	-2.83144	0.00463384	0.0317282	piRNA	body size
piR-hsa-1008	141.936	-0.397827	0.142565	-2.79049	0.00526289	0.0347501	piRNA	body size
piR-hsa-12423	141.977	-0.398621	0.142589	-2.79558	0.00518063	0.0347501	piRNA	body size
piR-hsa-13641	1561.45	-0.481796	0.172532	-2.79249	0.00523037	0.0347501	piRNA	body size
piR-hsa-30714	772.149	-0.458226	0.164394	-2.78735	0.00531403	0.0347501	piRNA	body size
piR-hsa-28244	13857.9	-0.471494	0.170273	-2.76905	0.005622	0.0363556	piRNA	body size
piR-hsa-21066	32.5091	-0.641761	0.233415	-2.74944	0.00596964	0.0381794	piRNA	body size
piR-hsa-26065	80.8007	-0.504929	0.184164	-2.74173	0.00611164	0.0386627	piRNA	body size
piR-hsa-7238	26.2968	-0.461385	0.171235	-2.69445	0.00705047	0.0441223	piRNA	body size
piR-hsa-23619	9936.89	-0.258972	0.0966884	-2.67842	0.00739713	0.0455562	piRNA	body size
piR-hsa-26940	542.722	-0.423383	0.158335	-2.67397	0.00749585	0.0455562	piRNA	body size
piR-hsa-5039	149.655	-0.587874	0.219919	-2.67314	0.00751442	0.0455562	piRNA	body size
piR-hsa-20281	16553.6	-0.458533	0.172716	-2.65484	0.00793463	0.047122	piRNA	body size
piR-hsa-28708	36.2464	-0.625646	0.235379	-2.65804	0.00785975	0.047122	piRNA	body size
piR-hsa-28812	39.7395	-0.444915	0.167917	-2.64961	0.00805856	0.0473745	piRNA	body size
piR-hsa-16670	58.797	-0.6772	0.256483	-2.64034	0.00828237	0.0482034	piRNA	body size
piR-hsa-23327	11211.9	-0.249578	0.095405	-2.61599	0.0088969	0.048772	piRNA	body size
piR-hsa-23617	148.101	-0.468224	0.179168	-2.61332	0.00896667	0.048772	piRNA	body size
piR-hsa-27621	11211.9	-0.249578	0.095405	-2.61599	0.0088969	0.048772	piRNA	body size
piR-hsa-27622	11229.6	-0.250775	0.0954885	-2.62623	0.0086337	0.048772	piRNA	body size
piR-hsa-27623	11229.6	-0.250775	0.0954885	-2.62623	0.0086337	0.048772	piRNA	body size
piR-hsa-27853	147.207	-0.462391	0.176833	-2.61484	0.00892698	0.048772	piRNA	body size
piR-hsa-32653	18459.2	-0.453314	0.172764	-2.62389	0.00869313	0.048772	piRNA	body size
ACEA_U3	36.6383	0.86176	0.179316	4.80581	1.54124e-06	9.09333e-05	snoRNA	body size
U8	24.4316	0.810148	0.216164	3.74784	0.000178367	0.00526184	snoRNA	body size
SNORD83A	6.0621	0.658498	0.19706	3.34161	0.000832941	0.0141517	snoRNA	body size
U3	429.976	0.453183	0.137238	3.30216	0.000959434	0.0141517	snoRNA	body size
SNORA36B	76.7871	0.407661	0.140644	2.89854	0.0037491	0.0368661	snoRNA	body size
SNORD89	515.502	0.341237	0.116105	2.93903	0.00329239	0.0368661	snoRNA	body size
RNU6-1114P	22.3086	1.50555	0.22329	6.74258	1.55603e-11	3.04982e-09	snRNA	body size
RNU6-1340P	53.5501	1.19053	0.202022	5.89305	3.79132e-09	3.71549e-07	snRNA	body size
RNU6-20P	35.7209	1.03031	0.195726	5.26403	1.40931e-07	9.20751e-06	snRNA	body size
RNU6-527P	60.8907	1.02506	0.19797	5.17785	2.24455e-07	1.09983e-05	snRNA	body size
RNU6-86P	15.8621	0.989456	0.227425	4.35068	1.35716e-05	0.000532006	snRNA	body size
RNU6-707P	29.6359	0.85462	0.205194	4.16493	3.11441e-05	0.00101737	snRNA	body size
RNU6-1225P	32.6492	0.806569	0.20067	4.01937	5.8353e-05	0.00163388	snRNA	body size
RNU6-1249P	26.5755	0.777805	0.19677	3.95287	7.72207e-05	0.0016817	snRNA	body size
RNU6-1329P	22.5988	0.78749	0.198336	3.97049	7.17249e-05	0.0016817	snRNA	body size
RNU6-474P	23.0754	0.847063	0.219246	3.86353	0.000111761	0.00219051	snRNA	body size
RNU6-1163P	33.4684	0.754717	0.199317	3.78652	0.000152771	0.00272209	snRNA	body size
RNU6-929P	11.2057	0.757643	0.207721	3.64741	0.000264898	0.00432666	snRNA	body size
RNU6-842P	12.315	0.746938	0.20819	3.58778	0.000333511	0.00466915	snRNA	body size
RNU6-880P	18.6622	0.706904	0.196948	3.5893	0.000331566	0.00466915	snRNA	body size
RNU6-40P	9.85871	0.73258	0.210849	3.47443	0.000511932	0.00668924	snRNA	body size
RNU6-11P	60.986	0.650823	0.189359	3.43697	0.00058825	0.00720607	snRNA	body size
RNU6-1	64.6822	0.651663	0.191447	3.40388	0.00066435	0.00723404	snRNA	body size
RNU6-1266P	21.1839	0.697797	0.204769	3.40772	0.000655071	0.00723404	snRNA	body size
RNU2-55P	187.062	0.66099	0.196182	3.36927	0.000753682	0.00777483	snRNA	body size
RNU6-5P	58.2785	0.622726	0.185727	3.35291	0.000799659	0.00783666	snRNA	body size
RNU6-31P	16.9418	0.734509	0.220266	3.33464	0.000854103	0.00797163	snRNA	body size
RNU6-41P	36.6222	0.65626	0.200853	3.26736	0.00108555	0.00967127	snRNA	body size
RNU2-19P	57.1513	0.659844	0.203941	3.23546	0.00121445	0.0103493	snRNA	body size
RNU6-16P	53.6622	0.597621	0.18828	3.1741	0.00150299	0.0122745	snRNA	body size
RNU2-17P	21.4058	0.581268	0.183961	3.15974	0.00157909	0.0123801	snRNA	body size
RNU12-2P	70.3256	0.524722	0.167604	3.13073	0.00174371	0.0129424	snRNA	body size
RNU6-820P	33.4248	0.6212	0.198835	3.1242	0.00178289	0.0129424	snRNA	body size
RNU6-32P	32.6278	0.592903	0.192759	3.07588	0.00209886	0.014692	snRNA	body size
RNU6-14P	21.7219	0.569055	0.190802	2.98245	0.00285956	0.0193267	snRNA	body size
RNU6-994P	15.1924	0.620096	0.211424	2.93295	0.00335754	0.0219359	snRNA	body size
RNU6-17P	36.2681	0.574564	0.197871	2.90373	0.00368749	0.0226637	snRNA	body size
RNU6-888P	15.1658	0.637536	0.219639	2.90265	0.0037002	0.0226637	snRNA	body size
RNU2-40P	37.3371	0.304872	0.106235	2.8698	0.00410731	0.0230009	snRNA	body size
RNU2-46P	839.972	0.570487	0.197984	2.88147	0.00395823	0.0230009	snRNA	body size
RNU6-33P	56.2519	0.527043	0.183311	2.87514	0.0040385	0.0230009	snRNA	body size
RNU6-761P	37.1415	0.561546	0.197252	2.84684	0.00441551	0.02404	snRNA	body size
RNU6-29P	52.3868	0.544536	0.1924	2.83023	0.00465145	0.0246401	snRNA	body size
RN7SK	77.0343	0.558237	0.198622	2.81055	0.00494572	0.0255095	snRNA	body size
RNU11-2P	5.46259	0.506297	0.181047	2.7965	0.00516602	0.0259626	snRNA	body size
RNU6-1251P	19.0833	0.521142	0.195606	2.66424	0.0077163	0.0369088	snRNA	body size
RNU6-12P	38.8832	0.511245	0.192473	2.65619	0.0079029	0.0369088	snRNA	body size
RNU6-18P	40.7187	0.519754	0.196283	2.64798	0.00809733	0.0369088	snRNA	body size
U6	99.6441	0.475274	0.179395	2.64932	0.00806542	0.0369088	snRNA	body size
RNU2-51P	619.529	0.522172	0.198406	2.63184	0.00849249	0.0378302	snRNA	body size
RNU2-41P	184.838	0.5247	0.200195	2.62094	0.00876886	0.0381933	snRNA	body size
RNU2-30P	847.885	0.513392	0.199387	2.57485	0.0100283	0.0427295	snRNA	body size
GGGTGCGGGGGTGGGCG	55.9907	0.968079	0.192813	5.02082	5.14525e-07	0.00133262	isomiRb	physical activity
GAGTTCTACAGTCCGAC	25.6095	0.949015	0.210465	4.50913	6.50933e-06	0.00842958	isomiRb	physical activity
TCCCTGAGACCCTTTAACCTGTG	186.009	-0.612992	0.148635	-4.12413	3.72135e-05	0.0321277	isomiRb	physical activity
AC007179,1	14.6178	0.789137	0.159808	4.93805	7.89086e-07	0.00234674	lincRNA	physical activity
RP11-295D22,1	54.57	-0.802516	0.168975	-4.74933	2.04096e-06	0.0030349	lincRNA	physical activity
LINC01284	50.4732	-0.457713	0.109038	-4.19772	2.69617e-05	0.026728	lincRNA	physical activity
LINC00626	21.8325	-0.52654	0.130881	-4.02304	5.74522e-05	0.0284771	lincRNA	physical activity
PCAT29	87.1716	-0.402412	0.0997681	-4.03348	5.49577e-05	0.0284771	lincRNA	physical activity
RP11-563J2,2	114.702	0.379128	0.0927807	4.08628	4.38344e-05	0.0284771	lincRNA	physical activity
CTD-2503O16,4	648.266	0.470885	0.119616	3.93665	8.26278e-05	0.0306843	lincRNA	physical activity
LINC00840	15.3499	-0.529324	0.135019	-3.92036	8.84153e-05	0.0306843	lincRNA	physical activity
LINC01505	623.655	-0.210415	0.0541889	-3.883	0.000103175	0.0306843	lincRNA	physical activity
RP11-219E7,4	59.4731	-0.492792	0.126773	-3.88721	0.000101405	0.0306843	lincRNA	physical activity
LINC00240	30.2117	-0.443018	0.11679	-3.79328	0.000148668	0.0385692	lincRNA	physical activity
MIR2052HG	97.0767	0.349808	0.0924949	3.78192	0.000155625	0.0385692	lincRNA	physical activity
LINC01829	29.2119	-0.393886	0.105379	-3.7378	0.00018564	0.0424687	lincRNA	physical activity
[truncated: 402 more rows]

## Sheet: Table S4 Age adj ass 0.001
RNA	baseMean	log2FoldChange	lfcSE	stat	pvalue	padj	type	trait
AAAAGTTGGGTTGAGAGGGCGA	80.0524	1.68286	0.164017	10.2603	1.06352e-24	3.2363e-21	isomiRb	body size, age adjusted
CGGATTTTTGGAGCAGGGAG	34.2677	1.23572	0.170724	7.2381	4.55021e-13	6.92314e-10	isomiRb	body size, age adjusted
ACGGATTTTTGGAGCAGGGAG	19.1179	1.14972	0.167909	6.84724	7.52904e-12	7.63695e-09	isomiRb	body size, age adjusted
AACGGATTTTTGGAGCAGGGAG	19.7832	1.17353	0.172579	6.79997	1.04638e-11	7.96036e-09	isomiRb	body size, age adjusted
AGGAGTGGGGGGTGGGACG	51.7493	1.2742	0.189291	6.73143	1.68e-11	1.02245e-08	isomiRb	body size, age adjusted
AAAAGTTGGGTTGAGAGGGCGT	11.7335	1.10106	0.165143	6.66727	2.60604e-11	1.3217e-08	isomiRb	body size, age adjusted
AAAAGTTGGGTTGAGAGGGCG	23.2932	1.05248	0.160312	6.56517	5.19734e-11	2.25936e-08	isomiRb	body size, age adjusted
AACGGATTTTTGGAGCAGGG	16.1867	1.12049	0.184953	6.05822	1.37635e-09	5.2353e-07	isomiRb	body size, age adjusted
AAAAGTTGGGTTGAGAGGGCGAA	10.0858	0.985923	0.170151	5.79441	6.85618e-09	2.08634e-06	isomiRb	body size, age adjusted
CGGGGCAGCTCAGTACAGG	825.746	0.933906	0.160917	5.80364	6.48901e-09	2.08634e-06	isomiRb	body size, age adjusted
CGGGGCAGCTCAGTACAG	55.6086	0.938001	0.164702	5.69516	1.23258e-08	3.40976e-06	isomiRb	body size, age adjusted
CGGGGCAGCTCAGTACAGA	44.4257	0.898453	0.165745	5.42069	5.93685e-08	1.50549e-05	isomiRb	body size, age adjusted
TGAGGTAGTAGGTTGTGT	155.058	0.754321	0.14246	5.29496	1.19045e-07	2.78656e-05	isomiRb	body size, age adjusted
TTAGGGGCAGAGAGCGAGACT	15.6474	0.899799	0.171809	5.23721	1.63019e-07	3.54333e-05	isomiRb	body size, age adjusted
CGGGGCAGCTCAGTACA	28.1564	0.880389	0.170697	5.1576	2.50134e-07	5.07438e-05	isomiRb	body size, age adjusted
GGGGCAGCTCAGTACAGG	63.2292	0.811027	0.158027	5.13221	2.86354e-07	5.44609e-05	isomiRb	body size, age adjusted
GGGCAGCTCAGTACAGG	10.7564	0.839501	0.167907	4.9998	5.73898e-07	0.000102728	isomiRb	body size, age adjusted
TTGAGTGTGACAATGGTGTTT	10.4829	0.859508	0.17671	4.86395	1.15067e-06	0.000194526	isomiRb	body size, age adjusted
CTTTCAGTCGGATGTTTAC	13.0094	0.864676	0.178785	4.8364	1.32209e-06	0.000211744	isomiRb	body size, age adjusted
TATTGCACTTGTCCCGGCCTGG	88.293	0.745025	0.15511	4.8032	1.56152e-06	0.000237585	isomiRb	body size, age adjusted
TACCCTGTAGATCCGAATT	11.3109	0.787992	0.166493	4.73287	2.21366e-06	0.00032077	isomiRb	body size, age adjusted
AGGAGTGGGGGGTGGGACGT	59.2878	0.814244	0.176509	4.61305	3.96805e-06	0.00054792	isomiRb	body size, age adjusted
GGAGTGGGGGGTGGGACGT	17.2599	0.84028	0.182505	4.60416	4.14136e-06	0.00054792	isomiRb	body size, age adjusted
ACAGGAGTGGGGGGTGGGACGG	10.6257	0.805701	0.178316	4.51839	6.23108e-06	0.000790048	isomiRb	body size, age adjusted
AAACCGTTACCATTACTGAGG	142.596	0.736276	0.163756	4.49618	6.91866e-06	0.00084214	isomiRb	body size, age adjusted
TGAGGTAGTAGGTTGTAT	84.7149	0.695211	0.155125	4.48161	7.40815e-06	0.000867038	isomiRb	body size, age adjusted
TTTGTGGTTCAGTGGTAGAATTCTCGC	119.103	1.66773	0.192827	8.64882	5.20341e-18	1.85085e-14	isotRNA	body size, age adjusted
ATTTGTGGTTCAGTGGTAGAATTCTCGC	175.956	1.43632	0.169031	8.49738	1.93922e-17	2.36129e-14	isotRNA	body size, age adjusted
TTGGTGGTTCAGTGGTAGAATTCTCGT	306.69	1.51671	0.178557	8.49429	1.99153e-17	2.36129e-14	isotRNA	body size, age adjusted
TTGGTGGTTCAGTGGTAGAATTCTCGC	1346.11	1.30821	0.155914	8.39061	4.83637e-17	4.30074e-14	isotRNA	body size, age adjusted
ATTGGTGGTTCAGTGGTAGAATTCTCGT	459.322	1.40388	0.16866	8.32374	8.52298e-17	6.06324e-14	isotRNA	body size, age adjusted
ATTGGTGGTTCAGTGGTAGAATTCTCGC	2021.86	1.21268	0.147219	8.2372	1.76284e-16	1.04507e-13	isotRNA	body size, age adjusted
ATTGTGGTTCAGTGGTAGAATTCTCGC	279.646	1.20296	0.154093	7.80671	5.8699e-15	2.98275e-12	isotRNA	body size, age adjusted
TTGTGGTTCAGTGGTAGAATTCTCGC	216.365	1.21096	0.158017	7.66348	1.80957e-14	8.0458e-12	isotRNA	body size, age adjusted
ATTGGTGGTTCAGTGGTAGAATTCTCGA	77.4335	1.4058	0.193843	7.25229	4.09797e-13	1.61961e-10	isotRNA	body size, age adjusted
ATTGTGGTTCAGTGGTAGAATTCTCGT	64.1729	1.43129	0.200549	7.13687	9.54789e-13	3.39619e-10	isotRNA	body size, age adjusted
TTGGTGGTTCAGTGGTAGAATTCTCGA	50.6883	1.46757	0.221276	6.63231	3.30466e-11	1.06861e-08	isotRNA	body size, age adjusted
ATTTGTGGTTCAGTGGTAGAATTCTCGT	38.7617	1.59523	0.243742	6.54474	5.95991e-11	1.76662e-08	isotRNA	body size, age adjusted
TTGTGGTTCAGTGGTAGAATTCTCGT	47.0888	1.35452	0.219899	6.15975	7.28579e-10	1.99351e-07	isotRNA	body size, age adjusted
TTTGTGGTTCAGTGGTAGAATTCTCGT	26.0906	1.56647	0.27396	5.7179	1.07849e-08	2.74012e-06	isotRNA	body size, age adjusted
ATGGGTGGTTCAGTGGTAGAATTCTCGC	52.1541	0.929494	0.164316	5.65673	1.54281e-08	3.65853e-06	isotRNA	body size, age adjusted
TGGGTGGTTCAGTGGTAGAATTCTCGC	32.8305	1.22338	0.217561	5.62315	1.87502e-08	4.1684e-06	isotRNA	body size, age adjusted
GCGGAAGCGTGCTGGGC	3022.69	-1.21007	0.215717	-5.60954	2.02867e-08	4.24469e-06	isotRNA	body size, age adjusted
TCCCTGGTGGTCTAGTGGTTAGGATTTGGCGC	113.882	0.804399	0.144118	5.58153	2.38418e-08	4.7114e-06	isotRNA	body size, age adjusted
TCCCTGTGGTCTAGTGGTTAGGATTTGGCGC	64.5841	0.935167	0.177404	5.2714	1.35384e-07	2.53452e-05	isotRNA	body size, age adjusted
GCAGCGGAAGCGTGCTGGGC	4211.98	-1.09413	0.212627	-5.14577	2.66423e-07	4.73834e-05	isotRNA	body size, age adjusted
TTGGTGGTTCAGTGGTAGAATTCTCGCT	192.254	0.603673	0.124114	4.86384	1.15128e-06	0.000195004	isotRNA	body size, age adjusted
ATTAGTGGTTCAGTGGTAGAATTCTCGC	8.0505	1.3713	0.284367	4.82228	1.41928e-06	0.000229472	isotRNA	body size, age adjusted
ATTGTGGTTCAGTGGTAGAATTCTCGA	8.82259	1.34816	0.282112	4.77881	1.76333e-06	0.000272703	isotRNA	body size, age adjusted
CAGCGGAAGCGTGCTGGGC	1741.02	-0.969985	0.205563	-4.71868	2.37379e-06	0.000351815	isotRNA	body size, age adjusted
TTGTGGTTCAGTGGTAGAATTCTCGCC	98.9532	0.571663	0.124052	4.60826	4.06059e-06	0.00057774	isotRNA	body size, age adjusted
ATTGGTGGTTCAGTGGTAGAATTCCCGC	4.61113	1.31158	0.286379	4.57989	4.6523e-06	0.00063647	isotRNA	body size, age adjusted
TTGGTGGTTCAGTGGTAGAATTCTCG	188.604	0.522286	0.114732	4.55222	5.30827e-06	0.000699316	isotRNA	body size, age adjusted
ATGTGGTTCAGTGGTAGAATTCTCGC	6.61825	1.28161	0.283849	4.5151	6.32878e-06	0.000803982	isotRNA	body size, age adjusted
CERNA1	41.3212	-1.12155	0.146396	-7.66111	1.84331e-14	2.73743e-11	lincRNA	body size, age adjusted
LINC01446	120.739	0.96752	0.126334	7.65844	1.88204e-14	2.73743e-11	lincRNA	body size, age adjusted
LINC01801	56.1492	-0.948136	0.128247	-7.39304	1.43515e-13	1.39161e-10	lincRNA	body size, age adjusted
RP11-20A20,2	70.9569	0.974343	0.137623	7.07981	1.44349e-12	1.04978e-09	lincRNA	body size, age adjusted
LINC01902	50.0411	0.919373	0.134737	6.82347	8.887e-12	5.17046e-09	lincRNA	body size, age adjusted
RP11-269F21,3	177.298	-0.677329	0.102353	-6.61761	3.65063e-11	1.76995e-08	lincRNA	body size, age adjusted
LINC02213	39.3035	-0.973624	0.155291	-6.26968	3.6179e-10	1.5035e-07	lincRNA	body size, age adjusted
AC073283,4	11101.3	0.820621	0.138961	5.90541	3.5176e-09	1.27909e-06	lincRNA	body size, age adjusted
LINC01281	12.283	-0.803195	0.137658	-5.83472	5.38801e-09	1.56737e-06	lincRNA	body size, age adjusted
RP4-749H3,2	9.89847	-0.898073	0.153809	-5.83887	5.25563e-09	1.56737e-06	lincRNA	body size, age adjusted
RP5-1139I1,1	77.9909	-0.63325	0.108916	-5.81412	6.09539e-09	1.61195e-06	lincRNA	body size, age adjusted
RP11-632K5,3	10.7624	-0.83	0.146446	-5.66761	1.44799e-08	3.51018e-06	lincRNA	body size, age adjusted
LINC02145	25.4841	0.73221	0.13102	5.58852	2.29008e-08	5.12449e-06	lincRNA	body size, age adjusted
RP11-343N15,2	12.8359	-0.76105	0.13811	-5.51046	3.57893e-08	7.4365e-06	lincRNA	body size, age adjusted
RP11-739G5,1	608.302	0.497462	0.0912407	5.4522	4.97509e-08	9.64836e-06	lincRNA	body size, age adjusted
AC079305,11	7962.26	0.759065	0.140293	5.41056	6.28267e-08	1.14227e-05	lincRNA	body size, age adjusted
AJ003147,8	3128.41	0.702776	0.130393	5.38969	7.05805e-08	1.20776e-05	lincRNA	body size, age adjusted
RP11-546K22,1	60.3777	-0.60881	0.113201	-5.37814	7.52603e-08	1.21629e-05	lincRNA	body size, age adjusted
LINC00284	95.3928	-0.570712	0.107637	-5.30221	1.14408e-07	1.69465e-05	lincRNA	body size, age adjusted
RP11-541F9,1	23.3404	0.793688	0.149784	5.29889	1.16511e-07	1.69465e-05	lincRNA	body size, age adjusted
LINC01880	115.072	0.567539	0.107872	5.26122	1.43104e-07	1.98233e-05	lincRNA	body size, age adjusted
LINC02177	32.1639	0.621145	0.122143	5.08541	3.66833e-07	4.85054e-05	lincRNA	body size, age adjusted
LINC01205	164.925	0.626514	0.124413	5.03574	4.76001e-07	6.02038e-05	lincRNA	body size, age adjusted
RP11-108M9,3	2572.52	0.621558	0.125989	4.93343	8.07993e-07	9.79354e-05	lincRNA	body size, age adjusted
LINC01416	28.4251	-0.592227	0.121344	-4.88058	1.05776e-06	0.000123081	lincRNA	body size, age adjusted
RP11-1055B8,3	17.2011	0.700871	0.143931	4.86948	1.11892e-06	0.00012519	lincRNA	body size, age adjusted
LINC01783	2680.49	0.596714	0.122871	4.85642	1.19525e-06	0.000128777	lincRNA	body size, age adjusted
LL0XNC01-237H1,2	15.8818	0.688404	0.14603	4.71415	2.42727e-06	0.000252176	lincRNA	body size, age adjusted
CH17-437K3,1	31.0479	-0.51663	0.110475	-4.67644	2.91901e-06	0.000292807	lincRNA	body size, age adjusted
LINC00581	32.2773	-0.575369	0.124135	-4.63502	3.56895e-06	0.000346069	lincRNA	body size, age adjusted
LINC01581	117.663	-0.393856	0.0854257	-4.61051	4.01685e-06	0.000376936	lincRNA	body size, age adjusted
RP11-153K16,2	29.1052	-0.555059	0.121988	-4.55011	5.36191e-06	0.000487431	lincRNA	body size, age adjusted
RP11-263K4,5	27.3264	0.633924	0.140771	4.50323	6.69275e-06	0.000556264	lincRNA	body size, age adjusted
RP11-454P21,1	249.08	0.483142	0.107225	4.50585	6.61077e-06	0.000556264	lincRNA	body size, age adjusted
RP11-963H4,3	29.9866	-0.487644	0.108015	-4.5146	6.34355e-06	0.000556264	lincRNA	body size, age adjusted
LINC01664	8.79178	-0.539737	0.122257	-4.41476	1.01122e-05	0.000799854	lincRNA	body size, age adjusted
LINC02027	100.329	-0.528171	0.119684	-4.41305	1.01926e-05	0.000799854	lincRNA	body size, age adjusted
RP11-417L19,2	8.66573	-0.631182	0.143201	-4.40768	1.04484e-05	0.000799854	lincRNA	body size, age adjusted
RP11-149P24,1	102.379	0.414746	0.0943766	4.39458	1.10985e-05	0.000827836	lincRNA	body size, age adjusted
RP11-473M20,16	1999.51	0.52273	0.119332	4.38047	1.18423e-05	0.00086123	lincRNA	body size, age adjusted
RP11-396B14,2	19.5827	-0.53641	0.122715	-4.3712	1.23563e-05	0.000876696	lincRNA	body size, age adjusted
LINC00501	21.5142	-0.532138	0.122178	-4.35542	1.32811e-05	0.000919874	lincRNA	body size, age adjusted
RP11-147G16,1	86.4063	0.608062	0.14022	4.33649	1.44777e-05	0.000979436	lincRNA	body size, age adjusted
ZNF234	113.834	-2.32346	0.144412	-16.0891	3.04421e-58	4.44059e-54	pcRNA	body size, age adjusted
SLC7A8	1398.37	2.02157	0.144296	14.0099	1.35575e-44	9.88813e-41	pcRNA	body size, age adjusted
RBM6	612.364	-1.77377	0.128161	-13.8402	1.45808e-43	7.08967e-40	pcRNA	body size, age adjusted
CHRM2	265.509	-1.58866	0.128058	-12.4057	2.43264e-35	8.87124e-32	pcRNA	body size, age adjusted
PRSS36	29.9251	-1.75997	0.144082	-12.2151	2.58337e-34	7.53672e-31	pcRNA	body size, age adjusted
FBXW10	67.8615	-1.57657	0.130056	-12.1222	8.05532e-34	1.95838e-30	pcRNA	body size, age adjusted
RP11-371E8,4	49.4302	-1.50555	0.13316	-11.3063	1.22129e-29	2.54499e-26	pcRNA	body size, age adjusted
DEFB119	51.4691	1.5719	0.144327	10.8913	1.26869e-27	2.3133e-24	pcRNA	body size, age adjusted
USP2	44.9202	-1.46087	0.135629	-10.7711	4.71374e-27	7.63993e-24	pcRNA	body size, age adjusted
SGO1	86.2875	-1.49217	0.143624	-10.3894	2.77133e-25	4.04254e-22	pcRNA	body size, age adjusted
C16orf95	624.108	1.28144	0.127062	10.0851	6.42721e-24	8.52307e-21	pcRNA	body size, age adjusted
PPP1CB	134.503	1.32311	0.131357	10.0726	7.30347e-24	8.87798e-21	pcRNA	body size, age adjusted
RGN	33.4367	-1.39464	0.139256	-10.015	1.31013e-23	1.47007e-20	pcRNA	body size, age adjusted
SPDYA	140.941	1.28332	0.1322	9.70742	2.80339e-22	2.92093e-19	pcRNA	body size, age adjusted
SCTR	126.358	1.17393	0.127904	9.17821	4.38313e-20	4.26244e-17	pcRNA	body size, age adjusted
WDR59	178.293	-0.978969	0.107499	-9.10676	8.48758e-20	7.73802e-17	pcRNA	body size, age adjusted
MYOM2	195.504	1.12849	0.127196	8.872	7.1843e-19	6.16455e-16	pcRNA	body size, age adjusted
CDK2AP1	29.8962	1.2562	0.143429	8.75831	1.98194e-18	1.60614e-15	pcRNA	body size, age adjusted
SHISA9	403.006	-0.887319	0.101912	-8.70673	3.1278e-18	2.40132e-15	pcRNA	body size, age adjusted
BECN1	30.5196	-1.1092	0.128262	-8.64794	5.24396e-18	3.82469e-15	pcRNA	body size, age adjusted
TMEM56	158.775	1.1336	0.131207	8.63977	5.63281e-18	3.91266e-15	pcRNA	body size, age adjusted
ZNF526	37.9104	1.23014	0.143292	8.58482	9.09756e-18	6.0321e-15	pcRNA	body size, age adjusted
ZNF625-ZNF20	63.354	1.14876	0.135683	8.46651	2.5286e-17	1.60368e-14	pcRNA	body size, age adjusted
ANKRD60	28.6512	1.17483	0.144011	8.15793	3.40819e-16	2.07147e-13	pcRNA	body size, age adjusted
TRIP6	33.1125	-1.13612	0.139577	-8.1397	3.96246e-16	2.31202e-13	pcRNA	body size, age adjusted
ARHGEF10	155.612	-0.865885	0.108132	-8.00768	1.16896e-15	6.55829e-13	pcRNA	body size, age adjusted
MAGEL2	35.6223	-1.08255	0.136274	-7.94391	1.95913e-15	1.05844e-12	pcRNA	body size, age adjusted
OSMR	103.848	0.995093	0.125391	7.93589	2.08986e-15	1.08874e-12	pcRNA	body size, age adjusted
CCP110	64.9615	0.948752	0.120717	7.85929	3.86329e-15	1.94324e-12	pcRNA	body size, age adjusted
CXXC5	194.914	-1.00977	0.13075	-7.72292	1.13692e-14	5.52806e-12	pcRNA	body size, age adjusted
HAGH	58.7923	-0.901563	0.118065	-7.63615	2.23811e-14	1.05314e-11	pcRNA	body size, age adjusted
TMEM56-RWDD3	203.381	0.930702	0.122575	7.59289	3.12845e-14	1.42609e-11	pcRNA	body size, age adjusted
ADAMTSL1	1117.05	-0.87793	0.118178	-7.42888	1.09521e-13	4.84118e-11	pcRNA	body size, age adjusted
SDC4	64.3212	0.98421	0.133094	7.39486	1.41554e-13	6.07307e-11	pcRNA	body size, age adjusted
AGAP5	30.6961	-0.928198	0.127398	-7.2858	3.19773e-13	1.33272e-10	pcRNA	body size, age adjusted
SPOP	156.587	0.852044	0.117229	7.26822	3.64246e-13	1.4759e-10	pcRNA	body size, age adjusted
KREMEN1	107.077	0.805544	0.111867	7.20089	5.98222e-13	2.35845e-10	pcRNA	body size, age adjusted
LRAT	107.69	-0.871463	0.122475	-7.11544	1.11556e-12	4.28229e-10	pcRNA	body size, age adjusted
ARHGEF37	123.801	-0.880454	0.125558	-7.01233	2.34386e-12	8.56276e-10	pcRNA	body size, age adjusted
CACNA1G	109.347	-0.843509	0.120294	-7.01208	2.34805e-12	8.56276e-10	pcRNA	body size, age adjusted
PRKCA	1341.19	0.735742	0.105605	6.96691	3.23976e-12	1.15264e-09	pcRNA	body size, age adjusted
TP53BP1	206.747	-0.780204	0.112777	-6.91809	4.57766e-12	1.58986e-09	pcRNA	body size, age adjusted
NME1-NME2	40.6754	0.91706	0.133037	6.89325	5.45302e-12	1.81516e-09	pcRNA	body size, age adjusted
SLC30A9	101.279	-0.788724	0.114429	-6.89268	5.47521e-12	1.81516e-09	pcRNA	body size, age adjusted
IL20RA	36.5985	0.950178	0.138086	6.88105	5.94128e-12	1.9259e-09	pcRNA	body size, age adjusted
SUV39H2	29.5891	0.898294	0.131305	6.84129	7.84854e-12	2.48884e-09	pcRNA	body size, age adjusted
ADGRG4	93.0738	0.806418	0.118553	6.8022	1.03036e-11	3.14966e-09	pcRNA	body size, age adjusted
PLA2R1	171.155	0.786981	0.115709	6.80135	1.03643e-11	3.14966e-09	pcRNA	body size, age adjusted
CCDC65	32.4881	0.820699	0.120858	6.79064	1.11641e-11	3.27228e-09	pcRNA	body size, age adjusted
SMARCD3	47.8254	0.880971	0.129746	6.78996	1.12164e-11	3.27228e-09	pcRNA	body size, age adjusted
KCNG1	25.2849	0.932739	0.137633	6.777	1.22694e-11	3.50929e-09	pcRNA	body size, age adjusted
PLAG1	40.8864	-0.778926	0.115449	-6.74691	1.51024e-11	4.23652e-09	pcRNA	body size, age adjusted
ZNF112	46.7139	0.799112	0.120257	6.64503	3.03145e-11	8.34335e-09	pcRNA	body size, age adjusted
C5orf58	58.8977	-0.886622	0.133993	-6.61693	3.66725e-11	9.90632e-09	pcRNA	body size, age adjusted
NEXN	62.2433	-0.73951	0.11219	-6.59157	4.35205e-11	1.15424e-08	pcRNA	body size, age adjusted
SPTLC1	77.7074	-0.695209	0.105586	-6.58428	4.571e-11	1.19066e-08	pcRNA	body size, age adjusted
FOXO6	12.8552	-0.862259	0.131559	-6.55416	5.59564e-11	1.43199e-08	pcRNA	body size, age adjusted
CD2BP2	28.4449	0.813211	0.124522	6.53064	6.54894e-11	1.64706e-08	pcRNA	body size, age adjusted
GTF2H1	45.3411	0.806236	0.124244	6.48914	8.63284e-11	2.09879e-08	pcRNA	body size, age adjusted
2011-03-01	2240	0.828304	0.127622	6.49029	8.56725e-11	2.09879e-08	pcRNA	body size, age adjusted
GNAO1	164.574	-0.649532	0.100394	-6.46985	9.80972e-11	2.34581e-08	pcRNA	body size, age adjusted
KIAA1107	20.3643	-0.90122	0.139929	-6.44055	1.19045e-10	2.80083e-08	pcRNA	body size, age adjusted
RBM18	59.4638	0.839979	0.130722	6.42567	1.31287e-10	3.03981e-08	pcRNA	body size, age adjusted
MAMLD1	212.345	-0.638355	0.0997714	-6.39818	1.57242e-10	3.5839e-08	pcRNA	body size, age adjusted
KIF3B	133.659	0.83084	0.130284	6.37713	1.80433e-10	4.0492e-08	pcRNA	body size, age adjusted
RP11-397G17,1	66.4073	0.741879	0.116476	6.36937	1.89804e-10	4.19495e-08	pcRNA	body size, age adjusted
LARS2	152.546	0.67587	0.106229	6.3624	1.98621e-10	4.32431e-08	pcRNA	body size, age adjusted
EXT2	158.537	0.776674	0.122195	6.35603	2.07032e-10	4.44113e-08	pcRNA	body size, age adjusted
GRB14	177.758	-0.717075	0.112869	-6.35316	2.10936e-10	4.4593e-08	pcRNA	body size, age adjusted
HIST2H2AC	33.1946	-0.82706	0.13073	-6.32646	2.50855e-10	5.15384e-08	pcRNA	body size, age adjusted
KBTBD11-OT1	274.037	-0.565909	0.0894417	-6.32713	2.49761e-10	5.15384e-08	pcRNA	body size, age adjusted
PPM1D	98.7514	-0.711505	0.112612	-6.3182	2.64626e-10	5.36126e-08	pcRNA	body size, age adjusted
SCARB1	165.093	-0.722171	0.114714	-6.29538	3.06643e-10	6.12741e-08	pcRNA	body size, age adjusted
CAB39	88.5169	0.720723	0.114538	6.29246	3.12484e-10	6.15973e-08	pcRNA	body size, age adjusted
ONECUT2	48.3919	0.717884	0.11414	6.28948	3.18535e-10	6.19529e-08	pcRNA	body size, age adjusted
KCNQ5	2234.41	0.682659	0.108987	6.26366	3.76034e-10	7.21737e-08	pcRNA	body size, age adjusted
ATAD1	49.0487	0.752058	0.120217	6.25585	3.95367e-10	7.48989e-08	pcRNA	body size, age adjusted
CTB-50L17,10	49.8521	-0.672147	0.10755	-6.2496	4.11492e-10	7.69543e-08	pcRNA	body size, age adjusted
OTOP1	77.8203	-0.667657	0.108079	-6.17747	6.51388e-10	1.20276e-07	pcRNA	body size, age adjusted
ABHD12B	49.2497	-0.708911	0.114819	-6.17419	6.65045e-10	1.21263e-07	pcRNA	body size, age adjusted
BCL7B	31.959	-0.75811	0.123119	-6.15754	7.38818e-10	1.33051e-07	pcRNA	body size, age adjusted
SLX4IP	182.749	-0.453062	0.0736699	-6.1499	7.7534e-10	1.37925e-07	pcRNA	body size, age adjusted
SPPL3	287.577	0.611053	0.0999904	6.11112	9.89351e-10	1.73875e-07	pcRNA	body size, age adjusted
MPP1	82.1175	0.66319	0.108986	6.0851	1.16421e-09	2.0217e-07	pcRNA	body size, age adjusted
IQCJ	538.23	0.666115	0.109579	6.07883	1.2106e-09	2.07333e-07	pcRNA	body size, age adjusted
MRPL39	25.5004	0.695649	0.114467	6.07728	1.22237e-09	2.07333e-07	pcRNA	body size, age adjusted
RNF169	236.181	0.809324	0.133615	6.05713	1.3857e-09	2.32335e-07	pcRNA	body size, age adjusted
B2M	225.428	0.782409	0.12981	6.02735	1.6667e-09	2.76275e-07	pcRNA	body size, age adjusted
TRPM2	84.5846	-0.580531	0.0973512	-5.96327	2.47243e-09	4.05229e-07	pcRNA	body size, age adjusted
FN3K	14.7937	0.800403	0.134735	5.94059	2.83996e-09	4.60295e-07	pcRNA	body size, age adjusted
SLC25A40	22.6401	0.776793	0.131008	5.92934	3.04154e-09	4.87549e-07	pcRNA	body size, age adjusted
CROCC	851649	0.773445	0.130973	5.90539	3.51812e-09	5.51815e-07	pcRNA	body size, age adjusted
PARD3B	15910.4	0.748406	0.126705	5.90666	3.49114e-09	5.51815e-07	pcRNA	body size, age adjusted
RP11-507M3,1	481.372	0.724755	0.12303	5.89087	3.84175e-09	5.96166e-07	pcRNA	body size, age adjusted
GRID2	4390.11	0.66278	0.113427	5.84324	5.11959e-09	7.86099e-07	pcRNA	body size, age adjusted
LGR6	125.968	0.653868	0.112118	5.83196	5.47806e-09	8.32379e-07	pcRNA	body size, age adjusted
STAT5A	41.3031	-0.652566	0.112376	-5.80698	6.36092e-09	9.46803e-07	pcRNA	body size, age adjusted
ZNF816-ZNF321P	35.4231	-0.571341	0.0983856	-5.80716	6.35416e-09	9.46803e-07	pcRNA	body size, age adjusted
C12orf43	9.7167	-0.773794	0.134544	-5.75122	8.86034e-09	1.30551e-06	pcRNA	body size, age adjusted
SPATA12	13.7858	-0.774549	0.136206	-5.68659	1.29599e-08	1.89046e-06	pcRNA	body size, age adjusted
ADCY7	89.4251	-0.622227	0.109888	-5.66235	1.49312e-08	2.15645e-06	pcRNA	body size, age adjusted
RGS12	162.487	-0.54683	0.0967568	-5.6516	1.58963e-08	2.27333e-06	pcRNA	body size, age adjusted
HSD17B4	754.956	0.625258	0.111252	5.62018	1.90761e-08	2.70158e-06	pcRNA	body size, age adjusted
CTC-512J12,6	60.6474	0.641676	0.114579	5.60029	2.13987e-08	2.97279e-06	pcRNA	body size, age adjusted
ZNF429	111.858	-0.571452	0.102016	-5.60159	2.124e-08	2.97279e-06	pcRNA	body size, age adjusted
PRKAB2	11.9939	0.780936	0.139555	5.59588	2.19502e-08	3.02063e-06	pcRNA	body size, age adjusted
NARF	59.8399	0.609203	0.109106	5.5836	2.35593e-08	3.21177e-06	pcRNA	body size, age adjusted
CLGN	81.5816	0.708064	0.127005	5.57508	2.47415e-08	3.3417e-06	pcRNA	body size, age adjusted
ATP5J2	23.8769	0.773284	0.138766	5.57256	2.51024e-08	3.35935e-06	pcRNA	body size, age adjusted
EGLN1	59.4039	-0.614362	0.110346	-5.56758	2.58308e-08	3.4254e-06	pcRNA	body size, age adjusted
IPO13	22.586	0.75702	0.136013	5.56578	2.60982e-08	3.42967e-06	pcRNA	body size, age adjusted
NAV3	460.444	-0.376061	0.0676418	-5.5596	2.70398e-08	3.52169e-06	pcRNA	body size, age adjusted
DAZ3	97.3054	-0.71451	0.128943	-5.5413	3.0023e-08	3.87563e-06	pcRNA	body size, age adjusted
GNPNAT1	8.71338	-0.725064	0.13162	-5.50875	3.61391e-08	4.62423e-06	pcRNA	body size, age adjusted
ERO1B	36.1341	-0.581692	0.105777	-5.49923	3.81452e-08	4.83847e-06	pcRNA	body size, age adjusted
ZNF711	17.8878	-0.725096	0.132195	-5.48503	4.13403e-08	5.19854e-06	pcRNA	body size, age adjusted
SHF	53359.6	0.654215	0.119478	5.47559	4.36051e-08	5.43647e-06	pcRNA	body size, age adjusted
ZNF677	16.8716	-0.723571	0.132255	-5.47105	4.47382e-08	5.53048e-06	pcRNA	body size, age adjusted
CNGA1	166.82	-0.758477	0.138878	-5.46145	4.72256e-08	5.74067e-06	pcRNA	body size, age adjusted
MSL2	74.457	-0.572646	0.104849	-5.46163	4.7178e-08	5.74067e-06	pcRNA	body size, age adjusted
BOK	574.498	-0.782244	0.143589	-5.4478	5.09968e-08	6.09746e-06	pcRNA	body size, age adjusted
TRMT12	8.60694	-0.765847	0.140563	-5.44843	5.08156e-08	6.09746e-06	pcRNA	body size, age adjusted
DEF8	32.0615	0.680593	0.125091	5.44076	5.30526e-08	6.2917e-06	pcRNA	body size, age adjusted
TAS1R2	18.676	-0.734273	0.135159	-5.43267	5.55174e-08	6.53091e-06	pcRNA	body size, age adjusted
RP11-65B7,2	100.005	-0.531146	0.097923	-5.42412	5.82394e-08	6.7963e-06	pcRNA	body size, age adjusted
PLPP7	24.0489	-0.721072	0.133014	-5.42101	5.92625e-08	6.86081e-06	pcRNA	body size, age adjusted
SPESP1	79.669	-0.542596	0.100728	-5.38672	7.17544e-08	8.24158e-06	pcRNA	body size, age adjusted
LAT	8.67028	0.754873	0.140383	5.37723	7.56395e-08	8.61995e-06	pcRNA	body size, age adjusted
RASL10A	10.6107	-0.750522	0.139745	-5.37067	7.84436e-08	8.87021e-06	pcRNA	body size, age adjusted
RGCC	11.1575	-0.725403	0.135745	-5.34386	9.09887e-08	1.02096e-05	pcRNA	body size, age adjusted
ANGPTL2	15.9344	-0.686544	0.130038	-5.27957	1.29487e-07	1.43892e-05	pcRNA	body size, age adjusted
TUBGCP2	61.3577	-0.635669	0.120425	-5.27855	1.3021e-07	1.43892e-05	pcRNA	body size, age adjusted
ICA1L	213.645	-0.467675	0.0889666	-5.25675	1.46623e-07	1.60811e-05	pcRNA	body size, age adjusted
GABRG3	455.816	-0.375384	0.0714392	-5.25459	1.48356e-07	1.61498e-05	pcRNA	body size, age adjusted
SNRK	87.6296	-0.49079	0.0934928	-5.2495	1.52515e-07	1.64795e-05	pcRNA	body size, age adjusted
NCOA3	159.264	-0.464275	0.0887305	-5.23242	1.67306e-07	1.79448e-05	pcRNA	body size, age adjusted
BTBD8	67.4227	-0.51487	0.0986776	-5.21769	1.81165e-07	1.92895e-05	pcRNA	body size, age adjusted
PDCD1LG2	22.9281	-0.595635	0.114588	-5.19805	2.01392e-07	2.11346e-05	pcRNA	body size, age adjusted
TM2D3	395.645	-0.741851	0.142685	-5.19922	2.00125e-07	2.11346e-05	pcRNA	body size, age adjusted
ZNF684	65.38	0.614388	0.118432	5.18767	2.1294e-07	2.21868e-05	pcRNA	body size, age adjusted
PLXDC1	1000.42	0.64599	0.124726	5.17927	2.2276e-07	2.28831e-05	pcRNA	body size, age adjusted
SPATA13	287.588	0.470444	0.0908174	5.18011	2.21755e-07	2.28831e-05	pcRNA	body size, age adjusted
SWT1	297.985	0.637477	0.123267	5.17152	2.32195e-07	2.36855e-05	pcRNA	body size, age adjusted
FCF1	47.4551	0.664608	0.128702	5.16393	2.4182e-07	2.4496e-05	pcRNA	body size, age adjusted
LINC00371	74.0365	-0.405608	0.0786548	-5.15682	2.51183e-07	2.5269e-05	pcRNA	body size, age adjusted
C19orf25	32.5814	-0.640791	0.124418	-5.15031	2.60054e-07	2.59823e-05	pcRNA	body size, age adjusted
ANKRD40	13.9487	-0.678211	0.131908	-5.14153	2.72516e-07	2.68664e-05	pcRNA	body size, age adjusted
DAZ2	214.723	0.697832	0.135739	5.14097	2.73325e-07	2.68664e-05	pcRNA	body size, age adjusted
PDZK1IP1	32.926	0.625732	0.121733	5.14021	2.74428e-07	2.68664e-05	pcRNA	body size, age adjusted
RP11-307N16,6	300.721	0.457874	0.0891592	5.13546	2.81447e-07	2.73698e-05	pcRNA	body size, age adjusted
ZNF613	29.874	-0.67599	0.132284	-5.11015	3.21908e-07	3.10971e-05	pcRNA	body size, age adjusted
SSC5D	125.9	0.551438	0.108068	5.10271	3.34825e-07	3.21322e-05	pcRNA	body size, age adjusted
STAT5B	159.474	0.549479	0.107727	5.10068	3.38443e-07	3.22671e-05	pcRNA	body size, age adjusted
RGL3	60.3149	-0.477517	0.0942324	-5.06744	4.03206e-07	3.8192e-05	pcRNA	body size, age adjusted
OTOF	64.2142	-0.562379	0.111662	-5.03646	4.74217e-07	4.46284e-05	pcRNA	body size, age adjusted
IL17RB	9.46404	-0.652622	0.130368	-5.00601	5.55691e-07	5.19607e-05	pcRNA	body size, age adjusted
CATSPER2	107.667	0.574457	0.114954	4.99728	5.81453e-07	5.36814e-05	pcRNA	body size, age adjusted
PADI2	96.3883	0.493704	0.0987843	4.9978	5.79876e-07	5.36814e-05	pcRNA	body size, age adjusted
MAG	11.7032	-0.562189	0.112848	-4.98183	6.29859e-07	5.76075e-05	pcRNA	body size, age adjusted
RELB	81.437	-0.468828	0.0941193	-4.98121	6.31877e-07	5.76075e-05	pcRNA	body size, age adjusted
DYNC1H1	69.6047	-0.526733	0.105895	-4.97412	6.55451e-07	5.93855e-05	pcRNA	body size, age adjusted
KLHL32	201.884	0.489163	0.0988062	4.95073	7.39367e-07	6.64644e-05	pcRNA	body size, age adjusted
RNF17	97.7232	0.507873	0.102604	4.94985	7.42695e-07	6.64644e-05	pcRNA	body size, age adjusted
FFAR2	15.4107	0.609943	0.123574	4.93587	7.97959e-07	7.09746e-05	pcRNA	body size, age adjusted
THAP8	929.5	0.648496	0.131851	4.91842	8.72471e-07	7.71317e-05	pcRNA	body size, age adjusted
PLAA	33.0655	-0.539692	0.109789	-4.91572	8.84549e-07	7.77284e-05	pcRNA	body size, age adjusted
TTC37	42.3001	-0.449099	0.0914072	-4.91316	8.96182e-07	7.82791e-05	pcRNA	body size, age adjusted
C16orf46	23.9037	-0.570351	0.117616	-4.84927	1.23916e-06	0.000107593	pcRNA	body size, age adjusted
RBPJ	455.866	-0.462898	0.0955449	-4.84482	1.26727e-06	0.000109383	pcRNA	body size, age adjusted
PLA2G7	17.9748	-0.580242	0.119955	-4.83719	1.3169e-06	0.000112998	pcRNA	body size, age adjusted
AHSA1	13.0708	0.625503	0.130078	4.80867	1.51934e-06	0.000128853	pcRNA	body size, age adjusted
PIGS	16.3738	-0.578593	0.12032	-4.80877	1.51864e-06	0.000128853	pcRNA	body size, age adjusted
JADE2	53.5091	-0.451136	0.0944514	-4.77639	1.78474e-06	0.000150486	pcRNA	body size, age adjusted
PF4	67.937	0.633458	0.132989	4.76325	1.90501e-06	0.000159703	pcRNA	body size, age adjusted
HEMGN	16.0334	0.599947	0.126124	4.75679	1.96694e-06	0.000163953	pcRNA	body size, age adjusted
HSBP1	21.9335	-0.558902	0.117713	-4.74801	2.05427e-06	0.000170259	pcRNA	body size, age adjusted
DCT	25.8162	-0.577677	0.121985	-4.73562	2.18384e-06	0.000178287	pcRNA	body size, age adjusted
SIGLEC1	12.8677	-0.618378	0.13059	-4.73525	2.1878e-06	0.000178287	pcRNA	body size, age adjusted
SPATS2L	426.312	0.445629	0.0940652	4.73745	2.16422e-06	0.000178287	pcRNA	body size, age adjusted
UPF3B	43.6967	-0.51889	0.109666	-4.73155	2.22808e-06	0.000180561	pcRNA	body size, age adjusted
NOM1	58.981	0.636368	0.134583	4.72844	2.26257e-06	0.000181341	pcRNA	body size, age adjusted
SKOR2	20.3062	0.596031	0.126044	4.72875	2.25908e-06	0.000181341	pcRNA	body size, age adjusted
COL8A1	159.767	-0.560927	0.118774	-4.72262	2.32822e-06	0.000184926	pcRNA	body size, age adjusted
MELK	116.046	-0.36268	0.0768026	-4.72224	2.33265e-06	0.000184926	pcRNA	body size, age adjusted
BRINP1	174.578	-0.364021	0.0773081	-4.70871	2.49289e-06	0.000196561	pcRNA	body size, age adjusted
ADAMTS6	353.809	-0.379788	0.0807337	-4.70421	2.54855e-06	0.000199613	pcRNA	body size, age adjusted
NR1H3	22.1872	0.590905	0.125663	4.7023	2.57245e-06	0.000199613	pcRNA	body size, age adjusted
SAP30BP	34.2775	-0.537813	0.114373	-4.70229	2.57265e-06	0.000199613	pcRNA	body size, age adjusted
KIAA1524	51.1366	0.575393	0.122546	4.69532	2.66185e-06	0.00020436	pcRNA	body size, age adjusted
ZNF563	14.8103	0.570646	0.121533	4.6954	2.66091e-06	0.00020436	pcRNA	body size, age adjusted
TGM3	25.8855	0.520892	0.110968	4.69406	2.67829e-06	0.000204546	pcRNA	body size, age adjusted
CLPX	29.0499	-0.517538	0.110564	-4.68088	2.8565e-06	0.00021702	pcRNA	body size, age adjusted
PAPOLG	45.4435	-0.562579	0.120236	-4.67895	2.88353e-06	0.000217938	pcRNA	body size, age adjusted
ATP5J2-PTCD1	45.3694	0.53805	0.115122	4.67373	2.95782e-06	0.000222401	pcRNA	body size, age adjusted
CAP2	170.4	-0.407053	0.0873193	-4.66166	3.13672e-06	0.000233446	pcRNA	body size, age adjusted
PTCD1	47.8237	0.524985	0.112602	4.66231	3.12681e-06	0.000233446	pcRNA	body size, age adjusted
RP11-515E23,1	106.231	-0.547026	0.117592	-4.65189	3.28899e-06	0.000243536	pcRNA	body size, age adjusted
SLC7A13	90.5745	0.474084	0.101965	4.6495	3.32744e-06	0.000245138	pcRNA	body size, age adjusted
UFSP2	43.3183	0.43044	0.092657	4.64552	3.39217e-06	0.000248651	pcRNA	body size, age adjusted
XRN2	65.3211	0.442779	0.0956334	4.62996	3.65744e-06	0.000266755	pcRNA	body size, age adjusted
SDC2	68.7068	-0.379851	0.0822532	-4.61807	3.87317e-06	0.000281084	pcRNA	body size, age adjusted
XXbac-BPG32J3,19	10.5274	-0.621143	0.134563	-4.616	3.91209e-06	0.000282504	pcRNA	body size, age adjusted
BBS5	18.939	-0.585119	0.12691	-4.61049	4.01726e-06	0.000288669	pcRNA	body size, age adjusted
FTSJ1	10.5147	-0.642483	0.13946	-4.60692	4.08682e-06	0.000292228	pcRNA	body size, age adjusted
BSCL2	16.5776	-0.539887	0.117633	-4.58958	4.44142e-06	0.000316034	pcRNA	body size, age adjusted
FDXR	9.00063	-0.628413	0.137121	-4.58292	4.58526e-06	0.000324686	pcRNA	body size, age adjusted
PIN1	7.84464	-0.611993	0.133574	-4.58169	4.61231e-06	0.000325023	pcRNA	body size, age adjusted
SND1	296.09	-0.353303	0.0771809	-4.57759	4.70357e-06	0.00032986	pcRNA	body size, age adjusted
PTPRQ	326.143	-0.397729	0.0870514	-4.5689	4.90288e-06	0.000342193	pcRNA	body size, age adjusted
PF4V1	36.7781	0.622418	0.136262	4.56781	4.92845e-06	0.00034234	pcRNA	body size, age adjusted
FAM228A	170.66	0.604964	0.132676	4.55971	5.12233e-06	0.00035245	pcRNA	body size, age adjusted
SECTM1	7.70346	-0.60626	0.13295	-4.56006	5.11394e-06	0.00035245	pcRNA	body size, age adjusted
CD84	39.2874	0.574706	0.126099	4.55757	5.17477e-06	0.000354387	pcRNA	body size, age adjusted
NSA2	11.2521	-0.613401	0.134789	-4.55083	5.34352e-06	0.000364233	pcRNA	body size, age adjusted
YWHAG	42.1785	-0.512084	0.113193	-4.52399	6.06858e-06	0.000411732	pcRNA	body size, age adjusted
GPR1	87.5102	-0.47947	0.106116	-4.51837	6.23161e-06	0.000420835	pcRNA	body size, age adjusted
GGPS1	15.4559	0.60264	0.133435	4.51634	6.29166e-06	0.000422933	pcRNA	body size, age adjusted
CEP250	58.2932	-0.428832	0.0952007	-4.50451	6.65276e-06	0.000445155	pcRNA	body size, age adjusted
RABL6	28.8163	-0.48614	0.10809	-4.49756	6.87382e-06	0.000457847	pcRNA	body size, age adjusted
LY96	30.8623	-0.528587	0.117642	-4.4932	7.01622e-06	0.000465207	pcRNA	body size, age adjusted
SEC61A2	33.2978	-0.414172	0.0923813	-4.48329	7.35025e-06	0.000483062	pcRNA	body size, age adjusted
VPS18	15.6458	0.613095	0.136752	4.48324	7.35173e-06	0.000483062	pcRNA	body size, age adjusted
SPARCL1	37.5465	-0.492496	0.110033	-4.47588	7.60979e-06	0.000495554	pcRNA	body size, age adjusted
ZNF532	107.435	0.455434	0.10174	4.47643	7.59007e-06	0.000495554	pcRNA	body size, age adjusted
ITSN1	184.254	-0.289148	0.0647151	-4.46802	7.89459e-06	0.000511815	pcRNA	body size, age adjusted
CTIF	443.199	0.361908	0.0811751	4.45835	8.25912e-06	0.000533078	pcRNA	body size, age adjusted
WDFY2	194.953	-0.42657	0.0957889	-4.45323	8.45866e-06	0.000543553	pcRNA	body size, age adjusted
DCST2	13.1805	0.592602	0.133367	4.4434	8.85464e-06	0.000566502	pcRNA	body size, age adjusted
URGCP	40.8105	-0.452412	0.102041	-4.43364	9.26539e-06	0.000590193	pcRNA	body size, age adjusted
AADAT	55.7251	0.466897	0.10572	4.41634	1.00385e-05	0.00063666	pcRNA	body size, age adjusted
MFSD2B	59.8844	-0.457851	0.10392	-4.40581	1.05387e-05	0.000665491	pcRNA	body size, age adjusted
APBA1	308.125	-0.319468	0.0725603	-4.40279	1.06866e-05	0.000669035	pcRNA	body size, age adjusted
THEMIS	179.423	0.393889	0.0894536	4.40327	1.06631e-05	0.000669035	pcRNA	body size, age adjusted
ZFP3	14.7185	-0.584478	0.132838	-4.39994	1.08282e-05	0.000675005	pcRNA	body size, age adjusted
HNRNPF	36.8368	0.485934	0.110483	4.39828	1.09111e-05	0.00067728	pcRNA	body size, age adjusted
ATP5B	15.3875	0.610738	0.139193	4.3877	1.14555e-05	0.000708059	pcRNA	body size, age adjusted
GLIPR1	50.6912	-0.489569	0.111752	-4.38084	1.18224e-05	0.000727654	pcRNA	body size, age adjusted
TECTA	110.065	-0.466067	0.106505	-4.37599	1.2088e-05	0.000740876	pcRNA	body size, age adjusted
FOXRED2	28.3551	-0.520254	0.11893	-4.37444	1.21744e-05	0.000743045	pcRNA	body size, age adjusted
ELAC2	21.0442	-0.508138	0.116202	-4.37291	1.22603e-05	0.000744927	pcRNA	body size, age adjusted
VARS	673.595	0.534634	0.122292	4.37177	1.23241e-05	0.000744927	pcRNA	body size, age adjusted
YEATS4	20.797	-0.470871	0.107722	-4.37117	1.23584e-05	0.000744927	pcRNA	body size, age adjusted
DLEU1	520.351	-0.344033	0.0788347	-4.36398	1.27717e-05	0.000766669	pcRNA	body size, age adjusted
ZNF451	103.717	-0.457938	0.105113	-4.35661	1.32093e-05	0.000789689	pcRNA	body size, age adjusted
TYROBP	24.4579	0.449894	0.103471	4.34802	1.37372e-05	0.000817899	pcRNA	body size, age adjusted
CRCP	36.8677	0.487333	0.112168	4.34466	1.3949e-05	0.000827128	pcRNA	body size, age adjusted
MAN2A1	214.567	-0.396212	0.0912266	-4.34317	1.40444e-05	0.000829417	pcRNA	body size, age adjusted
MTHFR	19.7014	-0.486325	0.112351	-4.32861	1.50054e-05	0.000882595	pcRNA	body size, age adjusted
COL4A6	269.206	0.334558	0.0774409	4.32017	1.55908e-05	0.000913345	pcRNA	body size, age adjusted
RASEF	40.723	-0.456685	0.105785	-4.3171	1.58095e-05	0.000922451	pcRNA	body size, age adjusted
TACC1	483.115	0.474535	0.110063	4.31149	1.62158e-05	0.000942391	pcRNA	body size, age adjusted
ANGPTL6	11.0171	-0.532359	0.123538	-4.30926	1.63802e-05	0.000948165	pcRNA	body size, age adjusted
ABHD14A-ACY1	10.3022	-0.576078	0.133804	-4.30538	1.66702e-05	0.000957354	pcRNA	body size, age adjusted
SFMBT2	216.911	-0.292884	0.0680243	-4.30558	1.6655e-05	0.000957354	pcRNA	body size, age adjusted
ARHGAP39	84.4142	-0.412139	0.0957826	-4.30286	1.68608e-05	0.000964504	pcRNA	body size, age adjusted
GAREM2	25.897	-0.521071	0.121148	-4.3011	1.6995e-05	0.000968385	pcRNA	body size, age adjusted
GABARAPL1	29.958	-0.480668	0.111886	-4.29606	1.73864e-05	0.000986828	pcRNA	body size, age adjusted
piR-hsa-1100	87436.3	-1.09926	0.184047	-5.97268	2.33394e-09	1.21118e-07	piRNA	body size, age adjusted
piR-hsa-12485	87431.2	-1.09924	0.184053	-5.9724	2.33794e-09	1.21118e-07	piRNA	body size, age adjusted
piR-hsa-13893	87423.2	-1.09915	0.184063	-5.97161	2.34922e-09	1.21118e-07	piRNA	body size, age adjusted
piR-hsa-23588	87455.3	-1.09916	0.184025	-5.97286	2.33128e-09	1.21118e-07	piRNA	body size, age adjusted
piR-hsa-23679	87457.2	-1.09888	0.183998	-5.97225	2.34005e-09	1.21118e-07	piRNA	body size, age adjusted
piR-hsa-27133	2191.81	-1.34871	0.217802	-6.19239	5.92583e-10	1.21118e-07	piRNA	body size, age adjusted
piR-hsa-27134	2192.02	-1.34841	0.217794	-6.19121	5.97042e-10	1.21118e-07	piRNA	body size, age adjusted
piR-hsa-27398	87423	-1.09915	0.184063	-5.97158	2.34972e-09	1.21118e-07	piRNA	body size, age adjusted
piR-hsa-27399	87423.2	-1.09915	0.184063	-5.97161	2.34924e-09	1.21118e-07	piRNA	body size, age adjusted
piR-hsa-27400	87431.2	-1.09924	0.184053	-5.9724	2.33794e-09	1.21118e-07	piRNA	body size, age adjusted
piR-hsa-28116	96159.5	-1.10824	0.185074	-5.98809	2.12324e-09	1.21118e-07	piRNA	body size, age adjusted
piR-hsa-14870	159.121	-0.99819	0.181482	-5.50023	3.79305e-08	1.23136e-06	piRNA	body size, age adjusted
piR-hsa-22381	1199.16	-1.00863	0.183877	-5.48536	4.12625e-08	1.23136e-06	piRNA	body size, age adjusted
piR-hsa-22382	1199.16	-1.00863	0.183877	-5.48536	4.12625e-08	1.23136e-06	piRNA	body size, age adjusted
piR-hsa-23621	1267.26	-1.01626	0.184637	-5.5041	3.71049e-08	1.23136e-06	piRNA	body size, age adjusted
piR-hsa-28839	1199.16	-1.00871	0.183873	-5.48593	4.11304e-08	1.23136e-06	piRNA	body size, age adjusted
piR-hsa-28840	1199.16	-1.00871	0.183873	-5.48593	4.11304e-08	1.23136e-06	piRNA	body size, age adjusted
piR-hsa-29416	1198.76	-1.00954	0.183879	-5.49023	4.01406e-08	1.23136e-06	piRNA	body size, age adjusted
piR-hsa-29417	1198.79	-1.00954	0.183876	-5.49034	4.01164e-08	1.23136e-06	piRNA	body size, age adjusted
piR-hsa-26543	19.8038	-0.969101	0.20734	-4.67397	2.95437e-06	8.37565e-05	piRNA	body size, age adjusted
piR-hsa-7201	32.4201	-0.915302	0.198193	-4.61824	3.8701e-06	0.000104493	piRNA	body size, age adjusted
piR-hsa-3616	132.49	-0.708359	0.164246	-4.3128	1.61201e-05	0.000407865	piRNA	body size, age adjusted
piR-hsa-5067	461.933	-0.62278	0.144596	-4.30705	1.65448e-05	0.000407865	piRNA	body size, age adjusted
piR-hsa-20664	22.4558	-0.923295	0.221978	-4.15941	3.19076e-05	0.000753817	piRNA	body size, age adjusted
SNORD57	41.1185	0.965218	0.208822	4.6222	3.79699e-06	0.000224022	snoRNA	body size, age adjusted
RNU6-1114P	22.3086	1.51354	0.222939	6.78903	1.12893e-11	2.2127e-09	snRNA	body size, age adjusted
RNU6-20P	35.7209	1.04177	0.196614	5.29854	1.16735e-07	1.144e-05	snRNA	body size, age adjusted
RNU6-527P	60.8907	1.01625	0.198912	5.10904	3.23803e-07	2.11551e-05	snRNA	body size, age adjusted
RNU2-40P	45.522	0.60066	0.132115	4.54649	5.45482e-06	0.000267286	snRNA	body size, age adjusted
RNU6-86P	15.8621	0.98772	0.2249	4.39182	1.12406e-05	0.000440633	snRNA	body size, age adjusted
21435_Lys_tRNA	1203.39	-1.52946	0.21669	-7.05832	1.68525e-12	3.92663e-10	tRNA	body size, age adjusted
23497_Lys_tRNA	1218.43	-1.54617	0.217082	-7.12251	1.05976e-12	3.92663e-10	tRNA	body size, age adjusted
28620_Lys_tRNA	30.3933	-1.50278	0.256308	-5.86318	4.54097e-09	7.05364e-07	tRNA	body size, age adjusted
31871_Lys_tRNA	43.8873	-0.915552	0.160082	-5.71927	1.06985e-08	1.24637e-06	tRNA	body size, age adjusted
26893_Pseudo_tRNA	161.58	1.15622	0.208902	5.53476	3.11652e-08	2.9046e-06	tRNA	body size, age adjusted
13010_Met_tRNA	8418.58	-0.900348	0.171963	-5.2357	1.64364e-07	5.18413e-06	tRNA	body size, age adjusted
13012_Met_tRNA	8428.62	-0.899397	0.171835	-5.23409	1.65802e-07	5.18413e-06	tRNA	body size, age adjusted
13025_Met_tRNA	8430.84	-0.899726	0.171841	-5.2358	1.64271e-07	5.18413e-06	tRNA	body size, age adjusted
13033_Met_tRNA	8430.61	-0.899845	0.171825	-5.23697	1.63236e-07	5.18413e-06	tRNA	body size, age adjusted
13034_Thr_tRNA	7467.88	-0.992018	0.188004	-5.27658	1.31619e-07	5.18413e-06	tRNA	body size, age adjusted
21322_Met_tRNA	8423.6	-0.899444	0.171842	-5.23414	1.65755e-07	5.18413e-06	tRNA	body size, age adjusted
21363_Met_tRNA	8427.81	-0.899236	0.171815	-5.23376	1.661e-07	5.18413e-06	tRNA	body size, age adjusted
21365_Met_tRNA	8430.51	-0.899982	0.171832	-5.23757	1.62704e-07	5.18413e-06	tRNA	body size, age adjusted
25612_Met_tRNA	8428.01	-0.899472	0.171824	-5.23484	1.65126e-07	5.18413e-06	tRNA	body size, age adjusted
30343_Met_tRNA	8421.25	-0.899064	0.17181	-5.2329	1.66871e-07	5.18413e-06	tRNA	body size, age adjusted
31895_Asn_tRNA	122.341	-0.932978	0.180423	-5.17107	2.32758e-07	6.77907e-06	tRNA	body size, age adjusted
31351_Sup_tRNA	102.151	-1.01736	0.206008	-4.93846	7.87428e-07	2.03856e-05	tRNA	body size, age adjusted
36103_Asn_tRNA	120.785	-0.893389	0.180862	-4.93962	7.82749e-07	2.03856e-05	tRNA	body size, age adjusted
22421_Asn_tRNA	147.512	-0.806524	0.170575	-4.72827	2.26444e-06	5.55383e-05	tRNA	body size, age adjusted
29212_Asn_tRNA	109.393	-0.93187	0.199034	-4.68197	2.84138e-06	6.62041e-05	tRNA	body size, age adjusted
29239_Asn_tRNA	143.32	-0.786811	0.169921	-4.63044	3.64887e-06	8.09701e-05	tRNA	body size, age adjusted
22783_Asn_tRNA	98.1294	-0.907086	0.200281	-4.52907	5.92425e-06	0.000125486	tRNA	body size, age adjusted
22267_Asn_tRNA	145.776	-0.766409	0.169767	-4.51447	6.34739e-06	0.000128604	tRNA	body size, age adjusted
30030_Lys_tRNA	114.725	-0.564975	0.126888	-4.45255	8.48565e-06	0.000164763	tRNA	body size, age adjusted
16733_Lys_tRNA	121.424	-0.580093	0.137345	-4.22362	2.40411e-05	0.000448126	tRNA	body size, age adjusted
36082_Asn_tRNA	57.2395	-0.825228	0.202323	-4.07877	4.52753e-05	0.000811473	tRNA	body size, age adjusted
35943_Cys_tRNA	303.679	0.740096	0.183342	4.03669	5.42104e-05	0.000935631	tRNA	body size, age adjusted
AAAAGTTGGGTTGAGAGGGCGA	84.2044	1.29843	0.205325	6.32379	2.55217e-10	8.61613e-07	isomiRb	physical activity, age adjusted
TCCTGTACTGAGCTGCCCCGAGA	1476.46	-0.837681	0.143025	-5.85689	4.71625e-09	7.96103e-06	isomiRb	physical activity, age adjusted
TCCTGTACTGAGCTACCCCGAG	6.15393	-1.03114	0.186753	-5.52142	3.36278e-08	3.78425e-05	isomiRb	physical activity, age adjusted
TGGAGTGTGACCATGGTGTTT	29.7305	-1.21694	0.223554	-5.4436	5.22135e-08	4.40682e-05	isomiRb	physical activity, age adjusted
TCCTGTACTGAGCTGCCCCGAG	4703.44	-0.764112	0.141461	-5.40159	6.60537e-08	4.45994e-05	isomiRb	physical activity, age adjusted
CTGTACTGAGCTGCCCCGAG	68.7671	-0.725224	0.141959	-5.1087	3.24376e-07	0.000182516	isomiRb	physical activity, age adjusted
TCCTGTACTGAGCCGCCCCGAG	16.2163	-0.787531	0.157729	-4.99292	5.94717e-07	0.000286823	isomiRb	physical activity, age adjusted
CGGGGCAGCTCAGTACAGA	47.137	0.990882	0.200394	4.94466	7.62756e-07	0.000321883	isomiRb	physical activity, age adjusted
CCTGTACTGAGCTGCCCCGAG	96.1835	-0.693051	0.141152	-4.90996	9.1095e-07	0.000341708	isomiRb	physical activity, age adjusted
AAAAGTTGGGTTGAGAGGGCG	23.8283	0.976434	0.200218	4.87686	1.07788e-06	0.000363891	isomiRb	physical activity, age adjusted
AGGAGTGGGGGGTGGGACG	57.5551	1.07817	0.223748	4.81868	1.44513e-06	0.000443523	isomiRb	physical activity, age adjusted
CCCTGTACTGAGCTGCCCCGAG	16.8257	-0.753063	0.158039	-4.76505	1.88806e-06	0.000531174	isomiRb	physical activity, age adjusted
TCCCGTACTGAGCTGCCCCGAGA	6.13922	-0.836235	0.176743	-4.73136	2.23025e-06	0.000537809	isomiRb	physical activity, age adjusted
TCCTGCACTGAGCTGCCCCGAG	10.4028	-0.796449	0.168312	-4.73197	2.22352e-06	0.000537809	isomiRb	physical activity, age adjusted
TCCCGTACTGAGCTGCCCCGAG	19.8742	-0.726303	0.155989	-4.65612	3.22216e-06	0.000679877	isomiRb	physical activity, age adjusted
TGAGGTAGTAGGTTGTGT	153.267	0.817741	0.175254	4.66602	3.07087e-06	0.000679877	isomiRb	physical activity, age adjusted
CCCTGTACTGAGCTGCCCCGAGA	5.20901	-0.820838	0.178359	-4.60217	4.18104e-06	0.000830304	isomiRb	physical activity, age adjusted
TTGGTGGTTCAGTGGTAGAATTCTCGT	316.058	1.13409	0.207593	5.46305	4.68011e-08	4.19572e-05	isotRNA	physical activity, age adjusted
TTTGTGGTTCAGTGGTAGAATTCTCGC	122.878	1.23327	0.223548	5.5168	3.45231e-08	4.19572e-05	isotRNA	physical activity, age adjusted
ATTTGTGGTTCAGTGGTAGAATTCTCGC	182.991	1.05451	0.199531	5.28494	1.25747e-07	7.5155e-05	isotRNA	physical activity, age adjusted
ATTGGTGGTTCAGTGGTAGAATTCTCGT	475.956	1.03912	0.199073	5.21977	1.79141e-07	8.03e-05	isotRNA	physical activity, age adjusted
TTGGTGGTTCAGTGGTAGAATTCTCGC	1398.83	0.943347	0.185282	5.09143	3.55378e-07	0.000127439	isotRNA	physical activity, age adjusted
TCCCTGGTGGTCTAGTGGCTAGGATTCGGCGC	222.963	-0.7212	0.143204	-5.03617	4.74933e-07	0.000141926	isotRNA	physical activity, age adjusted
ATTGGTGGTTCAGTGGTAGAATTCTCGC	2117.25	0.859097	0.176212	4.87535	1.08613e-06	0.000278205	isotRNA	physical activity, age adjusted
ATTGTGGTTCAGTGGTAGAATTCTCGC	293.007	0.869301	0.180584	4.81383	1.48063e-06	0.000331846	isotRNA	physical activity, age adjusted
ATTGGTGGTTCAGTGGTAGAATTCTCGA	80.8445	1.04273	0.225087	4.63256	3.61172e-06	0.000647581	isotRNA	physical activity, age adjusted
TTGTGGTTCAGTGGTAGAATTCTCGC	226.115	0.86109	0.185713	4.63668	3.54049e-06	0.000647581	isotRNA	physical activity, age adjusted
LCMT1-AS1	25.2842	-0.832448	0.139121	-5.98361	2.18246e-09	3.23659e-06	lincRNA	physical activity, age adjusted
SEMA6A-AS2	26.8269	1.1071	0.184814	5.99034	2.09405e-09	3.23659e-06	lincRNA	physical activity, age adjusted
LINC01603	8.82994	-0.906474	0.162354	-5.58333	2.35953e-08	2.33279e-05	lincRNA	physical activity, age adjusted
RP1-69D17,4	11.6186	-0.857846	0.156431	-5.48385	4.16179e-08	3.08597e-05	lincRNA	physical activity, age adjusted
AC007179,1	23.6214	0.942726	0.176752	5.3336	9.62871e-08	4.75979e-05	lincRNA	physical activity, age adjusted
LINC01446	138.743	0.876656	0.163439	5.36382	8.14813e-08	4.75979e-05	lincRNA	physical activity, age adjusted
AC026167,1	131.808	-0.655424	0.128677	-5.09358	3.51372e-07	0.000148881	lincRNA	physical activity, age adjusted
RP11-520D19,2	24.9126	-0.740014	0.146739	-5.04306	4.58155e-07	0.000169861	lincRNA	physical activity, age adjusted
LINC01880	124.922	0.690572	0.142017	4.86261	1.15846e-06	0.000317984	lincRNA	physical activity, age adjusted
RP11-554D15,1	808.597	-0.396843	0.0816703	-4.85908	1.17931e-06	0.000317984	lincRNA	physical activity, age adjusted
RP5-1139I1,1	84.619	0.669457	0.137241	4.87796	1.07189e-06	0.000317984	lincRNA	physical activity, age adjusted
RP11-147G16,1	77.841	-0.760756	0.158268	-4.80675	1.53404e-06	0.000379163	lincRNA	physical activity, age adjusted
LINC01902	56.7031	0.808649	0.169432	4.7727	1.81773e-06	0.000414723	lincRNA	physical activity, age adjusted
C22orf34	350.971	0.565769	0.121395	4.66056	3.15354e-06	0.000521023	lincRNA	physical activity, age adjusted
CTC-241F20,4	15.9088	-0.697508	0.14968	-4.66001	3.16197e-06	0.000521023	lincRNA	physical activity, age adjusted
LINC01549	15.1073	0.779034	0.166891	4.66792	3.04258e-06	0.000521023	lincRNA	physical activity, age adjusted
RP11-343N15,2	13.2859	0.781201	0.166279	4.69813	2.62559e-06	0.000521023	lincRNA	physical activity, age adjusted
RP11-473O4,3	16.6604	0.842755	0.179565	4.6933	2.68829e-06	0.000521023	lincRNA	physical activity, age adjusted
LINC02145	27.6595	0.751704	0.162495	4.62601	3.72776e-06	0.000552827	lincRNA	physical activity, age adjusted
RP11-563J2,2	122.342	0.495538	0.106997	4.63131	3.63357e-06	0.000552827	lincRNA	physical activity, age adjusted
LL0XNC01-237H1,2	17.4667	0.800288	0.176371	4.53754	5.69154e-06	0.000803862	lincRNA	physical activity, age adjusted
LINC00626	21.8325	-0.5999	0.132838	-4.51602	6.30119e-06	0.00081258	lincRNA	physical activity, age adjusted
MIR2052HG	101.64	0.464608	0.102669	4.5253	6.03106e-06	0.00081258	lincRNA	physical activity, age adjusted
RP11-20A20,2	71.6063	0.742145	0.165664	4.47981	7.47082e-06	0.000923269	lincRNA	physical activity, age adjusted
NPNT	121.998	-1.52954	0.131718	-11.6122	3.57401e-31	5.42391e-27	pcRNA	physical activity, age adjusted
MFSD14A	126.54	-1.35122	0.137753	-9.80904	1.02943e-22	7.81129e-19	pcRNA	physical activity, age adjusted
VANGL1	68.9504	-1.23673	0.128484	-9.62556	6.23681e-22	3.155e-18	pcRNA	physical activity, age adjusted
RP4-714D9,5	181.878	-1.12272	0.120436	-9.32213	1.14028e-20	4.32621e-17	pcRNA	physical activity, age adjusted
BOK	671.851	1.45421	0.158029	9.20216	3.50827e-20	1.06483e-16	pcRNA	physical activity, age adjusted
TM2D3	453.827	1.41422	0.15759	8.97404	2.85828e-19	7.22955e-16	pcRNA	physical activity, age adjusted
ZNF234	129.646	1.36565	0.158531	8.6144	7.03072e-18	1.52426e-14	pcRNA	physical activity, age adjusted
CNGA1	187.464	1.24432	0.154589	8.04923	8.33173e-16	1.58053e-12	pcRNA	physical activity, age adjusted
RBM6	722.661	1.208	0.150784	8.01145	1.13365e-15	1.91158e-12	pcRNA	physical activity, age adjusted
COL11A2	25.4975	-1.07868	0.135876	-7.93872	2.04277e-15	3.10011e-12	pcRNA	physical activity, age adjusted
ARID3C	139.469	1.21696	0.157057	7.74849	9.29896e-15	1.28292e-11	pcRNA	physical activity, age adjusted
PPP1CB	158.805	1.18538	0.156406	7.57889	3.48528e-14	4.40772e-11	pcRNA	physical activity, age adjusted
C16orf95	722.748	1.1535	0.154554	7.46342	8.43037e-14	9.84149e-11	pcRNA	physical activity, age adjusted
SPDYA	165.769	1.16413	0.15667	7.43046	1.08221e-13	1.17312e-10	pcRNA	physical activity, age adjusted
DYNC1H1	71.0035	-0.879662	0.119756	-7.34545	2.05061e-13	2.07467e-10	pcRNA	physical activity, age adjusted
SLC7A8	1745.38	1.11595	0.153274	7.28075	3.31966e-13	3.1487e-10	pcRNA	physical activity, age adjusted
CHRM2	308.245	1.0618	0.150254	7.06674	1.5862e-12	1.41601e-09	pcRNA	physical activity, age adjusted
TMEM56	184.789	1.09595	0.155462	7.04961	1.79425e-12	1.51275e-09	pcRNA	physical activity, age adjusted
SCTR	146.288	1.07022	0.154393	6.93177	4.15618e-12	3.31969e-09	pcRNA	physical activity, age adjusted
ZNF526	45.1493	1.08788	0.158274	6.87341	6.26862e-12	4.75663e-09	pcRNA	physical activity, age adjusted
ADAMTSL1	1242.33	0.946384	0.138244	6.84577	7.60631e-12	5.49683e-09	pcRNA	physical activity, age adjusted
KCTD16	167.381	-0.654538	0.0959212	-6.82371	8.8718e-12	6.11993e-09	pcRNA	physical activity, age adjusted
WDFY2	196.027	-0.709784	0.107603	-6.59635	4.21405e-11	2.78054e-08	pcRNA	physical activity, age adjusted
CDK2AP1	35.5739	1.02307	0.157613	6.49102	8.52588e-11	5.2028e-08	pcRNA	physical activity, age adjusted
USP2	50.5952	1.00025	0.154117	6.49023	8.57077e-11	5.2028e-08	pcRNA	physical activity, age adjusted
TRMT12	8.64632	-1.01742	0.156992	-6.48071	9.12935e-11	5.32873e-08	pcRNA	physical activity, age adjusted
ST3GAL3	598.762	-0.908954	0.140863	-6.45276	1.09835e-10	6.17352e-08	pcRNA	physical activity, age adjusted
DEFB119	62.6621	0.998571	0.155269	6.43122	1.26584e-10	6.86086e-08	pcRNA	physical activity, age adjusted
PLA2R1	189.828	0.916739	0.143961	6.36797	1.91551e-10	1.00241e-07	pcRNA	physical activity, age adjusted
NME1-NME2	46.4155	0.993126	0.156139	6.36054	2.01044e-10	1.01701e-07	pcRNA	physical activity, age adjusted
TRIP6	37.3465	0.993768	0.157969	6.29091	3.15604e-10	1.54503e-07	pcRNA	physical activity, age adjusted
ANKRD60	34.5349	0.984773	0.157658	6.24625	4.2042e-10	1.99384e-07	pcRNA	physical activity, age adjusted
RAB12	44.3419	0.929748	0.149159	6.23328	4.56755e-10	2.10052e-07	pcRNA	physical activity, age adjusted
IL20RA	42.3635	0.979992	0.158306	6.1905	5.99739e-10	2.67695e-07	pcRNA	physical activity, age adjusted
OSMR	117.67	0.93607	0.151534	6.1773	6.52086e-10	2.82744e-07	pcRNA	physical activity, age adjusted
PRSS36	34.8128	0.970139	0.157487	6.16011	7.26959e-10	3.06454e-07	pcRNA	physical activity, age adjusted
FBXW10	75.6478	0.908714	0.148341	6.12584	9.02075e-10	3.69997e-07	pcRNA	physical activity, age adjusted
CCNG2	230.48	-0.501743	0.082858	-6.05546	1.40021e-09	5.59199e-07	pcRNA	physical activity, age adjusted
CLYBL	475.15	-0.617693	0.10248	-6.02746	1.66556e-09	6.38908e-07	pcRNA	physical activity, age adjusted
SMARCD3	53.1557	0.916161	0.152043	6.02568	1.68399e-09	6.38908e-07	pcRNA	physical activity, age adjusted
QSER1	104.563	-0.651564	0.108363	-6.01278	1.82373e-09	6.75048e-07	pcRNA	physical activity, age adjusted
ARHGEF10	169.959	0.780468	0.13011	5.99852	1.99125e-09	7.19505e-07	pcRNA	physical activity, age adjusted
LRP11	175.211	-0.895294	0.150482	-5.94951	2.68954e-09	9.49221e-07	pcRNA	physical activity, age adjusted
TMEM56-RWDD3	229.614	0.885355	0.149173	5.93508	2.93694e-09	1.01298e-06	pcRNA	physical activity, age adjusted
RGN	36.5679	0.934337	0.158281	5.90304	3.56861e-09	1.20349e-06	pcRNA	physical activity, age adjusted
NOM1	66.9002	0.899611	0.152771	5.88864	3.89383e-09	1.28462e-06	pcRNA	physical activity, age adjusted
ACVR1C	107.032	-0.748343	0.128056	-5.84389	5.09943e-09	1.64657e-06	pcRNA	physical activity, age adjusted
EXT2	175.634	0.866945	0.148655	5.83193	5.47904e-09	1.7275e-06	pcRNA	physical activity, age adjusted
PAPOLG	47.8641	-0.81128	0.139181	-5.82895	5.57771e-09	1.7275e-06	pcRNA	physical activity, age adjusted
SPOP	171.856	0.835399	0.14513	5.75622	8.60158e-09	2.61075e-06	pcRNA	physical activity, age adjusted
MYOM2	214.624	0.868024	0.151841	5.71667	1.08634e-08	3.11061e-06	pcRNA	physical activity, age adjusted
SDC4	74.5856	0.896839	0.156826	5.71869	1.07351e-08	3.11061e-06	pcRNA	physical activity, age adjusted
SGO1	95.7152	0.906383	0.158461	5.71993	1.06569e-08	3.11061e-06	pcRNA	physical activity, age adjusted
C20orf194	170.614	-0.483471	0.0852901	-5.66854	1.44016e-08	4.04739e-06	pcRNA	physical activity, age adjusted
OTOF	68.8072	0.743214	0.131304	5.66024	1.51157e-08	4.17085e-06	pcRNA	physical activity, age adjusted
NGEF	130.659	-0.564483	0.0999308	-5.64874	1.6163e-08	4.38018e-06	pcRNA	physical activity, age adjusted
PPP4R3A	50.5492	-0.559862	0.10012	-5.59189	2.24608e-08	5.98008e-06	pcRNA	physical activity, age adjusted
USP38	38.7301	-0.750635	0.134442	-5.58334	2.35948e-08	6.1737e-06	pcRNA	physical activity, age adjusted
CXXC5	212.197	0.840276	0.151871	5.53284	3.15088e-08	8.1047e-06	pcRNA	physical activity, age adjusted
FAM228A	182.11	-0.830814	0.150786	-5.50989	3.59062e-08	9.08187e-06	pcRNA	physical activity, age adjusted
PRKAB2	13.4506	0.864983	0.157647	5.48682	4.09232e-08	1.01811e-05	pcRNA	physical activity, age adjusted
TINAG	22.646	-0.71183	0.130693	-5.44658	5.13464e-08	1.25683e-05	pcRNA	physical activity, age adjusted
HAGH	64.482	0.772041	0.142596	5.41418	6.15688e-08	1.48312e-05	pcRNA	physical activity, age adjusted
ALCAM	74.2123	-0.477296	0.0887609	-5.37732	7.5601e-08	1.76511e-05	pcRNA	physical activity, age adjusted
KIF3B	151.959	0.830287	0.154404	5.37736	7.55871e-08	1.76511e-05	pcRNA	physical activity, age adjusted
RBM18	67.1359	0.825909	0.153902	5.36647	8.02946e-08	1.84629e-05	pcRNA	physical activity, age adjusted
CD2BP2	31.9862	0.809436	0.151058	5.35845	8.39369e-08	1.8871e-05	pcRNA	physical activity, age adjusted
WDR59	194.491	0.697658	0.13023	5.35713	8.45566e-08	1.8871e-05	pcRNA	physical activity, age adjusted
WNT9B	41.2505	-0.575644	0.108091	-5.32557	1.00634e-07	2.21337e-05	pcRNA	physical activity, age adjusted
RET	58.9809	0.656082	0.123466	5.31389	1.07311e-07	2.3265e-05	pcRNA	physical activity, age adjusted
MCRIP1	15.6533	-0.785508	0.14816	-5.30174	1.14702e-07	2.45172e-05	pcRNA	physical activity, age adjusted
CNTRL	128.478	-0.511809	0.096739	-5.29062	1.21905e-07	2.56949e-05	pcRNA	physical activity, age adjusted
FAM57B	50.0692	0.709493	0.13503	5.25431	1.48577e-07	3.08877e-05	pcRNA	physical activity, age adjusted
IL17RB	9.81917	-0.776603	0.148359	-5.23463	1.65318e-07	3.39035e-05	pcRNA	physical activity, age adjusted
ZNF625-ZNF20	71.0762	0.821964	0.157619	5.21488	1.83938e-07	3.72192e-05	pcRNA	physical activity, age adjusted
ZSCAN1	40.5805	-0.685166	0.131498	-5.21045	1.8838e-07	3.76166e-05	pcRNA	physical activity, age adjusted
APELA	11.3286	-0.729682	0.140143	-5.2067	1.92228e-07	3.78863e-05	pcRNA	physical activity, age adjusted
KCNG1	28.9633	0.824167	0.158391	5.20337	1.95704e-07	3.80769e-05	pcRNA	physical activity, age adjusted
PSD4	70.0503	-0.593321	0.114099	-5.20007	1.99212e-07	3.82688e-05	pcRNA	physical activity, age adjusted
CYP2S1	28.0475	0.774647	0.149657	5.17614	2.26524e-07	4.29716e-05	pcRNA	physical activity, age adjusted
MAGEL2	39.456	0.808551	0.157169	5.14446	2.68288e-07	5.0266e-05	pcRNA	physical activity, age adjusted
GTF2H1	50.7097	0.768839	0.149569	5.14035	2.74225e-07	5.07517e-05	pcRNA	physical activity, age adjusted
CCP110	72.2041	0.759712	0.148449	5.11768	3.09316e-07	5.58831e-05	pcRNA	physical activity, age adjusted
MRPS18B	11.0231	-0.759933	0.148442	-5.11938	3.06537e-07	5.58831e-05	pcRNA	physical activity, age adjusted
DNTTIP1	14.2442	-0.737607	0.144647	-5.09937	3.40779e-07	6.0843e-05	pcRNA	physical activity, age adjusted
RAB44	33.2082	-0.661844	0.1306	-5.06773	4.02591e-07	7.10433e-05	pcRNA	physical activity, age adjusted
HIPK4	14.7504	-0.751298	0.148609	-5.05555	4.29154e-07	7.48603e-05	pcRNA	physical activity, age adjusted
CNBD1	613.025	-0.397774	0.0790719	-5.03053	4.89119e-07	8.43507e-05	pcRNA	physical activity, age adjusted
ADGRG4	103.177	0.735209	0.146451	5.02017	5.16256e-07	8.80304e-05	pcRNA	physical activity, age adjusted
MOBP	268.279	0.753048	0.150101	5.01694	5.25022e-07	8.85304e-05	pcRNA	physical activity, age adjusted
CACNA1G	116.763	0.71982	0.143619	5.01201	5.38632e-07	8.97064e-05	pcRNA	physical activity, age adjusted
RGMA	41.0342	0.737623	0.147225	5.01017	5.43818e-07	8.97064e-05	pcRNA	physical activity, age adjusted
DDX3Y	20.7001	-0.775507	0.154976	-5.00405	5.61376e-07	9.16069e-05	pcRNA	physical activity, age adjusted
CAB39	96.9883	0.711756	0.142408	4.99801	5.79239e-07	9.35163e-05	pcRNA	physical activity, age adjusted
TTL	108.298	-0.581252	0.116971	-4.9692	6.72313e-07	0.000106282	pcRNA	physical activity, age adjusted
ZFP69B	13.1707	0.78334	0.157628	4.96954	6.71108e-07	0.000106282	pcRNA	physical activity, age adjusted
MAPKAPK3	28.7662	-0.653931	0.132101	-4.95023	7.41264e-07	0.000115973	pcRNA	physical activity, age adjusted
ETFDH	46.7802	0.758509	0.154543	4.90808	9.19709e-07	0.000142423	pcRNA	physical activity, age adjusted
WBSCR22	17.7614	-0.64715	0.132352	-4.88961	1.01035e-06	0.000154879	pcRNA	physical activity, age adjusted
XXbac-BPG32J3,19	10.5924	0.750647	0.153741	4.88255	1.04721e-06	0.000158924	pcRNA	physical activity, age adjusted
SDAD1	34.1678	-0.647263	0.132942	-4.86877	1.12293e-06	0.000168728	pcRNA	physical activity, age adjusted
CLGN	87.802	0.732259	0.15054	4.86423	1.14905e-06	0.00017096	pcRNA	physical activity, age adjusted
RBM33	147.534	-0.467995	0.0971489	-4.8173	1.45514e-06	0.000214401	pcRNA	physical activity, age adjusted
FAM160A2	19.1363	-0.654414	0.13623	-4.80374	1.55732e-06	0.000227248	pcRNA	physical activity, age adjusted
PLPPR1	362.062	-0.46614	0.0970812	-4.80154	1.57447e-06	0.000227564	pcRNA	physical activity, age adjusted
IPO13	27.8761	0.747499	0.156559	4.77454	1.80117e-06	0.000255464	pcRNA	physical activity, age adjusted
KIAA1524	56.0679	0.700569	0.146679	4.77622	1.78625e-06	0.000255464	pcRNA	physical activity, age adjusted
ANP32B	39.0477	-0.640604	0.134279	-4.77068	1.83607e-06	0.000258002	pcRNA	physical activity, age adjusted
MEI4	435.915	-0.481159	0.100991	-4.76436	1.89455e-06	0.000263776	pcRNA	physical activity, age adjusted
LGR6	136.679	0.6646	0.139845	4.75239	2.01028e-06	0.000277346	pcRNA	physical activity, age adjusted
ELSPBP1	50.0431	0.686478	0.144613	4.74699	2.06469e-06	0.000282286	pcRNA	physical activity, age adjusted
ADGRV1	497.054	-0.389032	0.0820315	-4.74247	2.11127e-06	0.000286077	pcRNA	physical activity, age adjusted
RNF169	238.057	0.71988	0.152073	4.73379	2.20361e-06	0.000295947	pcRNA	physical activity, age adjusted
SHISA9	436.888	0.599246	0.126889	4.72261	2.3284e-06	0.000309964	pcRNA	physical activity, age adjusted
IQCJ	576.255	0.646499	0.13707	4.71655	2.39874e-06	0.00031655	pcRNA	physical activity, age adjusted
EIF4G2	16.7535	-0.733717	0.155752	-4.71082	2.46723e-06	0.000322782	pcRNA	physical activity, age adjusted
AMT	23.9876	0.715528	0.152541	4.69072	2.72248e-06	0.000350138	pcRNA	physical activity, age adjusted
SLC30A9	110.129	0.650214	0.138596	4.69145	2.71281e-06	0.000350138	pcRNA	physical activity, age adjusted
ATP5J2	27.5428	0.739131	0.158049	4.6766	2.91672e-06	0.000371968	pcRNA	physical activity, age adjusted
ZNF112	52.146	0.689575	0.148101	4.65611	3.22244e-06	0.000407531	pcRNA	physical activity, age adjusted
C2orf72	27.3272	-0.712331	0.153181	-4.65025	3.31526e-06	0.000415804	pcRNA	physical activity, age adjusted
KREMEN1	117.062	0.655236	0.141095	4.64392	3.41859e-06	0.00042525	pcRNA	physical activity, age adjusted
RHEB	58.3875	0.562702	0.121354	4.63686	3.53746e-06	0.000436459	pcRNA	physical activity, age adjusted
RASL10A	11.6675	0.731411	0.157987	4.62957	3.66417e-06	0.000448448	pcRNA	physical activity, age adjusted
ZCCHC8	16.723	-0.65317	0.141517	-4.6155	3.92158e-06	0.000476112	pcRNA	physical activity, age adjusted
LAMB2	317.531	0.596637	0.129473	4.6082	4.06175e-06	0.000483817	pcRNA	physical activity, age adjusted
PIK3R5	74.1318	0.514768	0.11173	4.60723	4.08069e-06	0.000483817	pcRNA	physical activity, age adjusted
TRIM62	70.2079	0.659457	0.143057	4.60975	4.03158e-06	0.000483817	pcRNA	physical activity, age adjusted
PIK3R2	19.3899	0.682921	0.148855	4.58783	4.4788e-06	0.000526901	pcRNA	physical activity, age adjusted
MPHOSPH6	17.013	-0.650351	0.142167	-4.57455	4.7725e-06	0.000557134	pcRNA	physical activity, age adjusted
MAMLD1	235.639	0.583904	0.12783	4.56783	4.92796e-06	0.000570891	pcRNA	physical activity, age adjusted
MANBA	134.358	-0.414458	0.090819	-4.56356	5.02937e-06	0.000578225	pcRNA	physical activity, age adjusted
SGSM1	176.111	0.604083	0.132513	4.55866	5.14799e-06	0.000587413	pcRNA	physical activity, age adjusted
CLPX	30.4895	-0.585306	0.12904	-4.53585	5.73731e-06	0.000649772	pcRNA	physical activity, age adjusted
SIGLEC5	69.8006	0.549424	0.121258	4.53104	5.86943e-06	0.000659811	pcRNA	physical activity, age adjusted
ONECUT2	55.8623	0.636395	0.140865	4.51777	6.24947e-06	0.000692277	pcRNA	physical activity, age adjusted
PYGO1	50.3634	-0.474627	0.105022	-4.51931	6.20427e-06	0.000692277	pcRNA	physical activity, age adjusted
SLC9A4	29.3667	0.575119	0.127908	4.49635	6.91292e-06	0.000760221	pcRNA	physical activity, age adjusted
AC018755,18	71.3394	0.538105	0.120578	4.4627	8.09327e-06	0.000879271	pcRNA	physical activity, age adjusted
FIG4	253.748	-0.631686	0.141581	-4.46166	8.13289e-06	0.000879271	pcRNA	physical activity, age adjusted
YWHAG	44.4777	0.606764	0.136024	4.4607	8.16929e-06	0.000879271	pcRNA	physical activity, age adjusted
DSP	20.1998	-0.605984	0.136267	-4.44705	8.70584e-06	0.000923915	pcRNA	physical activity, age adjusted
NUDT5	23.5938	-0.559979	0.125917	-4.44719	8.70023e-06	0.000923915	pcRNA	physical activity, age adjusted
SPINT1	11.4935	-0.625479	0.14071	-4.44516	8.78262e-06	0.00092559	pcRNA	physical activity, age adjusted
piR-hsa-27133	2737.55	2.02569	0.224162	9.03672	1.6145e-19	4.6094e-17	piRNA	physical activity, age adjusted
piR-hsa-27134	2737.7	2.02567	0.224157	9.03681	1.61314e-19	4.6094e-17	piRNA	physical activity, age adjusted
piR-hsa-29114	30.6305	1.41748	0.232318	6.10149	1.05088e-09	2.00017e-07	piRNA	physical activity, age adjusted
piR-hsa-26947	76.3722	1.47601	0.261097	5.65313	1.57556e-08	2.24912e-06	piRNA	physical activity, age adjusted
piR-hsa-2344	53.4266	1.21663	0.244338	4.97931	6.3812e-07	7.28733e-05	piRNA	physical activity, age adjusted
piR-hsa-5934	468.797	-0.746899	0.164476	-4.54107	5.59689e-06	0.000532638	piRNA	physical activity, age adjusted
piR-hsa-14870	154.71	0.909919	0.205467	4.42854	9.4875e-06	0.000773909	piRNA	physical activity, age adjusted
RNU2-40P	45.7402	-0.938029	0.162547	-5.77083	7.88814e-09	1.49875e-06	snRNA	physical activity, age adjusted
21435_Lys_tRNA	1452.14	1.54354	0.181309	8.51328	1.69074e-17	3.87179e-15	tRNA	physical activity, age adjusted
23497_Lys_tRNA	1469.95	1.5534	0.181597	8.55413	1.18766e-17	3.87179e-15	tRNA	physical activity, age adjusted
28620_Lys_tRNA	31.5792	1.15914	0.188849	6.13792	8.36115e-10	1.27647e-07	tRNA	physical activity, age adjusted
31351_Sup_tRNA	116.173	0.956384	0.181747	5.26217	1.42365e-07	1.63008e-05	tRNA	physical activity, age adjusted
33323_Pseudo_tRNA	443.577	-0.682681	0.141559	-4.82259	1.41704e-06	0.000129801	tRNA	physical activity, age adjusted
AAAAGTTGGGTTGAGAGGGCGA	61.5189	1.26732	0.145992	8.68078	3.93076e-18	1.09472e-14	isomiRb	sex, age adjusted
CGGGTGCGGGGGTGGGCGG	150.529	1.04649	0.159338	6.56774	5.10862e-11	7.11375e-08	isomiRb	sex, age adjusted
CGGGTGCGGGGGTGGGCG	63.9077	0.985064	0.156979	6.27513	3.49341e-10	3.24305e-07	isomiRb	sex, age adjusted
AAAAGTTGGGTTGAGAGGGCG	18.4235	0.878864	0.141261	6.22157	4.9219e-10	3.42688e-07	isomiRb	sex, age adjusted
CGGGTGCGGGGGTGGGC	82.0517	0.971035	0.161538	6.01117	1.84185e-09	1.02591e-06	isomiRb	sex, age adjusted
AAAAGTTGGGTTGAGAGGGCGT	9.39174	0.837713	0.148034	5.65894	1.52314e-08	6.14035e-06	isomiRb	sex, age adjusted
TGGAATGTAAAGAAGTATGGAG	16.1431	-0.958315	0.169413	-5.65667	1.54336e-08	6.14035e-06	isomiRb	sex, age adjusted
TGGATTTTTGGAGCAGGGAGG	82.2943	-0.842444	0.150763	-5.58788	2.29858e-08	8.00191e-06	isomiRb	sex, age adjusted
ACCGTTACCATTACTGAGT	384.439	0.832193	0.156197	5.32784	9.93851e-08	2.67383e-05	isomiRb	sex, age adjusted
GCGGGTGCGGGGGTGGGC	81.3768	0.834756	0.157004	5.3168	1.05609e-07	2.67383e-05	isomiRb	sex, age adjusted
GGGTGCGGGGGTGGGCG	81.8596	0.832771	0.155574	5.3529	8.65565e-08	2.67383e-05	isomiRb	sex, age adjusted
AAAAGTTGGGTTGAGAGGGCGAA	8.01169	0.806172	0.153596	5.24865	1.53221e-07	3.55599e-05	isomiRb	sex, age adjusted
CGGCGGGTGCGGGGGTGGGCG	38.6625	0.813526	0.159752	5.09243	3.53507e-07	7.57322e-05	isomiRb	sex, age adjusted
TGGATTTTTGGAGCAGGGAGAG	24.9279	-0.864398	0.17115	-5.05053	4.4058e-07	8.76439e-05	isomiRb	sex, age adjusted
GCGGGTGCGGGGGTGGGCG	31.2824	0.805141	0.16512	4.8761	1.08202e-06	0.000200895	isomiRb	sex, age adjusted
TGGATTTTTGGAGCAGGGGG	24.6558	-0.731879	0.151247	-4.83896	1.30518e-06	0.000227183	isomiRb	sex, age adjusted
GCGGGTGCGGGGGTGGG	12.6298	0.772644	0.164674	4.69196	2.70597e-06	0.000443302	isomiRb	sex, age adjusted
GGGTGCGGGGGTGGGCGG	118.2	0.689482	0.149174	4.622	3.80051e-06	0.000588024	isomiRb	sex, age adjusted
CGGGTGCGGGGGTGGGT	13.5921	0.794938	0.172939	4.59663	4.29374e-06	0.000629371	isomiRb	sex, age adjusted
ACCGTTACCATTACTGAGC	63.1212	0.734132	0.161407	4.54834	5.40719e-06	0.000752951	isomiRb	sex, age adjusted
CGGGGTCGGCGGCGACG	35.5463	0.700937	0.155972	4.49399	6.98994e-06	0.000927	isomiRb	sex, age adjusted
TTGGTGGTTCAGTGGTAGAATTCTCGT	445.976	1.36557	0.15665	8.71731	2.84883e-18	1.07458e-14	isotRNA	sex, age adjusted
TTTGTGGTTCAGTGGTAGAATTCTCGC	175.556	1.42058	0.16743	8.4846	2.16461e-17	4.08245e-14	isotRNA	sex, age adjusted
ATTGGTGGTTCAGTGGTAGAATTCTCGT	647.248	1.22637	0.149006	8.23038	1.86627e-16	1.75989e-13	isotRNA	sex, age adjusted
TTGGTGGTTCAGTGGTAGAATTCTCGC	2003.61	1.17188	0.142356	8.23201	1.84095e-16	1.75989e-13	isotRNA	sex, age adjusted
ATTGGTGGTTCAGTGGTAGAATTCTCGC	2949.93	1.08909	0.136718	7.96594	1.63974e-15	1.23702e-12	isotRNA	sex, age adjusted
ATTGGTGGTTCAGTGGTAGAATTCTCGA	107.9	1.28781	0.166443	7.73724	1.01601e-14	6.38733e-12	isotRNA	sex, age adjusted
ATTTGTGGTTCAGTGGTAGAATTCTCGC	254.121	1.1573	0.152103	7.60863	2.77024e-14	1.49276e-11	isotRNA	sex, age adjusted
ATTGTGGTTCAGTGGTAGAATTCTCGC	395.994	1.0535	0.141173	7.46246	8.49204e-14	4.00399e-11	isotRNA	sex, age adjusted
TTGGTGGTTCAGTGGTAGAATTCTCGA	73.0593	1.338	0.183075	7.30851	2.70118e-13	1.13209e-10	isotRNA	sex, age adjusted
TTGTGGTTCAGTGGTAGAATTCTCGC	316.171	1.04095	0.143597	7.24908	4.19609e-13	1.58277e-10	isotRNA	sex, age adjusted
ATTGTGGTTCAGTGGTAGAATTCTCGT	88.5965	1.19993	0.170658	7.03121	2.04749e-12	7.02102e-10	isotRNA	sex, age adjusted
ATTTGTGGTTCAGTGGTAGAATTCTCGT	55.2091	1.30216	0.198214	6.56946	5.04983e-11	1.46523e-08	isotRNA	sex, age adjusted
TTGTGGTTCAGTGGTAGAATTCTCGT	67.795	1.19764	0.182058	6.57832	4.75799e-11	1.46523e-08	isotRNA	sex, age adjusted
TTTGTGGTTCAGTGGTAGAATTCTCGT	37.1719	1.37477	0.216729	6.34329	2.24914e-10	6.05983e-08	isotRNA	sex, age adjusted
ATGGGTGGTTCAGTGGTAGAATTCTCGC	81.4456	0.942932	0.149937	6.28885	3.19823e-10	8.04248e-08	isotRNA	sex, age adjusted
TGGGTGGTTCAGTGGTAGAATTCTCGC	55.1629	1.11039	0.183516	6.05065	1.44264e-09	3.40104e-07	isotRNA	sex, age adjusted
TCCCTGGTAGTCTAGTGGTTAGGATTCGGCGCT	111.616	-1.14933	0.190733	-6.02589	1.68184e-09	3.7317e-07	isotRNA	sex, age adjusted
TCCCTGGTAGTCTAGTGGTTAGGATTCGGCGC	115.303	-0.798881	0.141888	-5.63037	1.79822e-08	3.76826e-06	isotRNA	sex, age adjusted
TTGGTGGTTCAGTGGTAGAATTCTCGCT	263.585	0.653137	0.122033	5.35211	8.69324e-08	1.72584e-05	isotRNA	sex, age adjusted
GCATTGGTGGTTCAGTGGTAGAATTCGCGCC	20.8372	1.00043	0.191851	5.21462	1.84197e-07	3.47396e-05	isotRNA	sex, age adjusted
TTGTGGTTCAGTGGTAGAATTCTCGCT	34.8563	0.812932	0.158905	5.11583	3.12362e-07	5.61061e-05	isotRNA	sex, age adjusted
ATTAGTGGTTCAGTGGTAGAATTCTCGC	12.9687	1.1232	0.225465	4.98171	6.30255e-07	0.00010806	isotRNA	sex, age adjusted
GCATTGGTGGTTTAGTGGTAGAATTCTCGCC	75.1177	-0.55821	0.112764	-4.95027	7.41099e-07	0.00012154	isotRNA	sex, age adjusted
ATTGTGGTTCAGTGGTAGAATTCTCGA	12.9045	1.04265	0.223889	4.657	3.20852e-06	0.000504272	isotRNA	sex, age adjusted
TCCCTGGTAGTCTAGTGGTTAGGATTCGGC	24.3204	-0.997312	0.214617	-4.64694	3.36899e-06	0.000508313	isotRNA	sex, age adjusted
ATTGGTGGTTCAGTGGTAGGATTCTCGC	10.2785	1.01559	0.224804	4.51766	6.25261e-06	0.000907109	isotRNA	sex, age adjusted
TCCGTAGTGTAGTGGTTATCACGTTCGCC	18.4369	0.866309	0.192865	4.4918	7.06241e-06	0.000986644	isotRNA	sex, age adjusted
RP11-279O17,3	122.29	-1.45228	0.134934	-10.7629	5.15221e-27	1.53124e-23	lincRNA	sex, age adjusted
LINC01902	39.4004	-1.20836	0.121234	-9.96717	2.12199e-23	3.15328e-20	lincRNA	sex, age adjusted
LINC01446	94.0303	-1.03106	0.111019	-9.28724	1.58338e-20	1.5686e-17	lincRNA	sex, age adjusted
MALAT1	311.113	-1.06529	0.119294	-8.92994	4.26237e-19	3.16694e-16	lincRNA	sex, age adjusted
SEMA6A-AS2	17.0687	1.19607	0.1541	7.76162	8.38489e-15	4.98398e-12	lincRNA	sex, age adjusted
LINC02177	25.0108	-0.805939	0.107728	-7.48124	7.36225e-14	3.64677e-11	lincRNA	sex, age adjusted
RP11-149P24,1	91.5678	-0.604517	0.0839554	-7.20045	6.00139e-13	2.54802e-10	lincRNA	sex, age adjusted
LINC00702	30.446	0.834011	0.117256	7.11276	1.13745e-12	4.22563e-10	lincRNA	sex, age adjusted
RP11-687D19,1	12.0984	-0.939265	0.137878	-6.81231	9.60412e-12	3.17149e-09	lincRNA	sex, age adjusted
LINC01880	93.6399	-0.642023	0.0945671	-6.78907	1.12858e-11	3.35414e-09	lincRNA	sex, age adjusted
LINC01776	39.5118	-0.81041	0.120281	-6.73761	1.6101e-11	4.35019e-09	lincRNA	sex, age adjusted
RP11-258F22,1	29.7117	-0.973645	0.147243	-6.61252	3.77821e-11	9.35737e-09	lincRNA	sex, age adjusted
RP11-1055B8,3	14.695	-0.859306	0.132677	-6.47667	9.37669e-11	2.14366e-08	lincRNA	sex, age adjusted
CERNA1	31.8224	0.864468	0.13867	6.23399	4.54694e-10	9.65251e-08	lincRNA	sex, age adjusted
CTB-76P12,1	32.2221	0.842251	0.136425	6.17373	6.66956e-10	1.32146e-07	lincRNA	sex, age adjusted
RP11-263K4,5	20.1952	-0.774919	0.133604	-5.80014	6.62608e-09	1.23079e-06	lincRNA	sex, age adjusted
MIR9-3HG	44.2528	-0.704686	0.123032	-5.72766	1.01828e-08	1.78019e-06	lincRNA	sex, age adjusted
RP11-541F9,1	17.1116	0.796597	0.144888	5.498	3.84121e-08	6.34226e-06	lincRNA	sex, age adjusted
RP11-545G3,1	45.9661	0.613126	0.114255	5.36628	8.03787e-08	1.25729e-05	lincRNA	sex, age adjusted
AC002115,9	11.7983	-0.739988	0.138346	-5.34883	8.85236e-08	1.31546e-05	lincRNA	sex, age adjusted
GS1-590J6,3	112.652	0.548875	0.102802	5.33914	9.33906e-08	1.3217e-05	lincRNA	sex, age adjusted
RP11-18H7,1	57.0213	0.568717	0.107657	5.28268	1.27305e-07	1.71978e-05	lincRNA	sex, age adjusted
LINC01241	15.7355	-0.67094	0.128019	-5.24096	1.59741e-07	2.06413e-05	lincRNA	sex, age adjusted
RP11-705O24,1	128.79	-0.56737	0.108659	-5.22157	1.77417e-07	2.10913e-05	lincRNA	sex, age adjusted
RP11-70F11,8	15.8998	0.697678	0.133489	5.22647	1.7278e-07	2.10913e-05	lincRNA	sex, age adjusted
C22orf34	277.481	-0.425605	0.0821836	-5.17871	2.23423e-07	2.5539e-05	lincRNA	sex, age adjusted
LINC01301	966.816	-0.659123	0.127903	-5.15331	2.55933e-07	2.81716e-05	lincRNA	sex, age adjusted
RP11-103J17,1	26.1876	0.651686	0.127396	5.11542	3.13046e-07	3.32276e-05	lincRNA	sex, age adjusted
RP11-454P21,1	189.973	0.477123	0.0937238	5.09073	3.56682e-07	3.65537e-05	lincRNA	sex, age adjusted
CTD-2185K10,1	59.5104	0.585377	0.115482	5.069	3.99917e-07	3.96185e-05	lincRNA	sex, age adjusted
RP11-298H24,1	10.4141	0.703557	0.142248	4.94597	7.57642e-07	7.26359e-05	lincRNA	sex, age adjusted
RP11-343N15,2	9.945	0.645992	0.131556	4.91039	9.08962e-07	8.44199e-05	lincRNA	sex, age adjusted
SNHG25	114.748	-0.654427	0.134149	-4.87837	1.06968e-06	9.63363e-05	lincRNA	sex, age adjusted
LL0XNC01-237H1,2	12.9905	-0.652249	0.134865	-4.83631	1.32274e-06	0.000115623	lincRNA	sex, age adjusted
RP11-114J13,1	578.902	-0.460847	0.0966872	-4.76637	1.8757e-06	0.000159274	lincRNA	sex, age adjusted
LINC01691	33.3717	-0.67102	0.141017	-4.75843	1.95105e-06	0.00016107	lincRNA	sex, age adjusted
LINC01643	77.8714	0.357084	0.0754329	4.7338	2.20354e-06	0.000176998	lincRNA	sex, age adjusted
LINC02170	60.7982	0.499259	0.10607	4.70687	2.51554e-06	0.000196741	lincRNA	sex, age adjusted
LINC00858	62.3434	-0.507178	0.108922	-4.65634	3.21886e-06	0.000245294	lincRNA	sex, age adjusted
MIR381HG	141.728	-0.61125	0.132591	-4.61005	4.02564e-06	0.000299105	lincRNA	sex, age adjusted
AP000797,3	143.702	-0.382812	0.083365	-4.592	4.39014e-06	0.000318232	lincRNA	sex, age adjusted
RP11-189B4,7	28.6629	-0.661889	0.144552	-4.57889	4.67459e-06	0.000330783	lincRNA	sex, age adjusted
RP11-313F23,4	24.0738	0.442381	0.0976726	4.52922	5.92015e-06	0.000409179	lincRNA	sex, age adjusted
RP11-473O4,3	12.4597	0.637612	0.143586	4.44064	8.96926e-06	0.000605833	lincRNA	sex, age adjusted
LINC01484	21.5834	-0.496932	0.112047	-4.43505	9.20528e-06	0.000607958	lincRNA	sex, age adjusted
LINC01192	135.806	0.425897	0.0965608	4.41066	1.03057e-05	0.00065167	lincRNA	sex, age adjusted
MEG8	1605.11	-0.492436	0.111534	-4.41512	1.00955e-05	0.00065167	lincRNA	sex, age adjusted
AC007652,1	44.0889	-0.605795	0.137649	-4.40103	1.07738e-05	0.00066708	lincRNA	sex, age adjusted
LINC02145	21.1846	-0.525686	0.120243	-4.37186	1.2319e-05	0.000732243	lincRNA	sex, age adjusted
RP11-67M9,1	50.8651	0.544874	0.124581	4.37365	1.22187e-05	0.000732243	lincRNA	sex, age adjusted
RP11-255H23,4	20.5936	0.419945	0.0967011	4.34271	1.40735e-05	0.000820128	lincRNA	sex, age adjusted
RP11-473J6,1	38.4419	-0.396728	0.0920425	-4.31027	1.63057e-05	0.000931932	lincRNA	sex, age adjusted
LINC02052	110.947	-0.440048	0.102359	-4.29907	1.71517e-05	0.000961789	lincRNA	sex, age adjusted
hsa-miR-4508	1174.57	1.83449	0.193618	9.47479	2.67298e-21	8.12587e-19	miRb	sex, age adjusted
hsa-miR-486-3p	15880.3	1.51509	0.170166	8.90357	5.40807e-19	8.22027e-17	miRb	sex, age adjusted
hsa-miR-378a-3p	10899.5	1.41522	0.163286	8.66708	4.43334e-18	3.36934e-16	miRb	sex, age adjusted
hsa-miR-378c	1236.93	1.53696	0.177018	8.6825	3.87147e-18	3.36934e-16	miRb	sex, age adjusted
hsa-miR-4433b-3p	4752.53	1.38027	0.17553	7.86345	3.73681e-15	2.27198e-13	miRb	sex, age adjusted
hsa-miR-9-5p	65.3338	-1.57313	0.215751	-7.29141	3.06723e-13	1.55406e-11	miRb	sex, age adjusted
hsa-miR-378d	553.175	1.25831	0.173472	7.25367	4.05624e-13	1.76157e-11	miRb	sex, age adjusted
hsa-miR-3158-3p	626.745	1.03295	0.15348	6.73019	1.69444e-11	6.43889e-10	miRb	sex, age adjusted
hsa-miR-320a	107292	0.768553	0.145236	5.29176	1.21148e-07	3.68289e-06	miRb	sex, age adjusted
hsa-miR-320b	200853	0.769265	0.145349	5.29253	1.20638e-07	3.68289e-06	miRb	sex, age adjusted
hsa-miR-3130-3p	183.807	1.07714	0.218765	4.92376	8.48975e-07	2.34626e-05	miRb	sex, age adjusted
SLC7A8	935.353	-3.48564	0.136578	-25.5213	1.14463e-143	1.67276e-139	pcRNA	sex, age adjusted
DEFB119	35.2579	-1.97287	0.137727	-14.3245	1.5382e-46	1.12396e-42	pcRNA	sex, age adjusted
C16orf95	449.289	-1.51343	0.113118	-13.3792	7.99832e-41	3.89625e-37	pcRNA	sex, age adjusted
PPP1CB	98.1316	-1.57746	0.118757	-13.283	2.90417e-40	1.06104e-36	pcRNA	sex, age adjusted
SPDYA	102.817	-1.55768	0.119476	-13.0376	7.48182e-39	2.18679e-35	pcRNA	sex, age adjusted
TMEM56	116.508	-1.42744	0.115877	-12.3185	7.19889e-35	1.75341e-31	pcRNA	sex, age adjusted
ANKRD60	20.796	-1.62832	0.134223	-12.1315	7.18918e-34	1.5009e-30	pcRNA	sex, age adjusted
CDK2AP1	22.1042	-1.55725	0.133709	-11.6466	2.38826e-31	4.36275e-28	pcRNA	sex, age adjusted
SCTR	93.1848	-1.30958	0.114418	-11.4456	2.47251e-30	4.01481e-27	pcRNA	sex, age adjusted
ZNF625-ZNF20	45.4884	-1.3923	0.124471	-11.1857	4.79221e-29	7.00334e-26	pcRNA	sex, age adjusted
PARPBP	231.507	-1.35602	0.124239	-10.9146	9.814e-28	1.29483e-24	pcRNA	sex, age adjusted
SDC4	48.2389	-1.30325	0.119484	-10.9073	1.06322e-27	1.29483e-24	pcRNA	sex, age adjusted
ZNF526	27.2265	-1.46952	0.135095	-10.8777	1.47219e-27	1.65497e-24	pcRNA	sex, age adjusted
RASA4	126.352	1.37428	0.126622	10.8533	1.9225e-27	2.00681e-24	pcRNA	sex, age adjusted
SGO1	59.3747	1.46102	0.13663	10.6933	1.09424e-26	1.06608e-23	pcRNA	sex, age adjusted
RBM6	447.215	-1.28087	0.120522	-10.6277	2.21404e-26	2.02225e-23	pcRNA	sex, age adjusted
RASA4B	120.205	1.36456	0.129252	10.5574	4.69656e-26	4.03739e-23	pcRNA	sex, age adjusted
TMEM56-RWDD3	152.075	-1.12005	0.107273	-10.4411	1.60947e-25	1.30671e-22	pcRNA	sex, age adjusted
OSMR	77.4359	-1.13494	0.110576	-10.2639	1.02492e-24	7.88324e-22	pcRNA	sex, age adjusted
SPOP	117.627	-1.02634	0.104731	-9.7998	1.12805e-22	8.24263e-20	pcRNA	sex, age adjusted
KIF3B	96.4044	-1.16663	0.119707	-9.74569	1.92464e-22	1.33936e-19	pcRNA	sex, age adjusted
RP11-514P8,6	145.613	1.17443	0.120938	9.711	2.70678e-22	1.79804e-19	pcRNA	sex, age adjusted
EXT2	120.135	-1.01938	0.10515	-9.69454	3.18079e-22	2.02105e-19	pcRNA	sex, age adjusted
KREMEN1	83.1158	-0.933916	0.0972231	-9.6059	7.54945e-22	4.59699e-19	pcRNA	sex, age adjusted
KCNG1	18.6735	-1.18952	0.129098	-9.21411	3.13884e-20	1.83484e-17	pcRNA	sex, age adjusted
ARID3C	90.3294	-1.12984	0.124378	-9.08387	1.04778e-19	5.8893e-17	pcRNA	sex, age adjusted
KCND1	18.8574	1.25102	0.138444	9.03629	1.62086e-19	8.77304e-17	pcRNA	sex, age adjusted
PLA2R1	136.461	-0.880807	0.098795	-8.9155	4.85611e-19	2.53454e-16	pcRNA	sex, age adjusted
NME1-NME2	29.4053	-1.08668	0.123375	-8.80795	1.27456e-18	6.31829e-16	pcRNA	sex, age adjusted
RBM18	48.393	-1.03563	0.117605	-8.80599	1.29704e-18	6.31829e-16	pcRNA	sex, age adjusted
CCP110	50.0785	-0.92614	0.106338	-8.70941	3.05454e-18	1.43997e-15	pcRNA	sex, age adjusted
ADGRG4	69.6909	-0.930088	0.107318	-8.66663	4.45113e-18	2.03278e-15	pcRNA	sex, age adjusted
IL20RA	26.176	-1.09947	0.129807	-8.47002	2.45346e-17	1.08651e-14	pcRNA	sex, age adjusted
GTF2H1	34.4415	-0.935769	0.112731	-8.3009	1.03329e-16	4.44133e-14	pcRNA	sex, age adjusted
ELSPBP1	35.4318	-0.903684	0.108963	-8.29348	1.09985e-16	4.59235e-14	pcRNA	sex, age adjusted
LARS2	117.369	-0.756482	0.0923453	-8.19188	2.57186e-16	1.04403e-13	pcRNA	sex, age adjusted
ATP5J2	17.631	-1.03941	0.127796	-8.13331	4.17739e-16	1.64996e-13	pcRNA	sex, age adjusted
IQCJ	412.407	-0.761483	0.0948694	-8.02664	1.00176e-15	3.85257e-13	pcRNA	sex, age adjusted
LGR6	95.8246	-0.763277	0.0987916	-7.72613	1.10865e-14	4.15431e-12	pcRNA	sex, age adjusted
ADAMTSL1	855.509	-0.787256	0.10333	-7.61885	2.5594e-14	9.35077e-12	pcRNA	sex, age adjusted
SLC25A40	17.1641	-0.893728	0.119714	-7.46552	8.29699e-14	2.95737e-11	pcRNA	sex, age adjusted
CD2BP2	22.8436	-0.835113	0.112367	-7.43199	1.06976e-13	3.63568e-11	pcRNA	sex, age adjusted
RGMA	28.96	-0.854683	0.114979	-7.43335	1.05883e-13	3.63568e-11	pcRNA	sex, age adjusted
KIAA1143	11.1363	-0.957331	0.130044	-7.36162	1.81698e-13	6.03486e-11	pcRNA	sex, age adjusted
GPKOW	10.782	-0.92906	0.127301	-7.29812	2.9182e-13	9.47701e-11	pcRNA	sex, age adjusted
ZNF112	36.5436	-0.793651	0.108827	-7.29276	3.03664e-13	9.64727e-11	pcRNA	sex, age adjusted
CHRM2	191.777	-0.892253	0.122401	-7.28956	3.1096e-13	9.66888e-11	pcRNA	sex, age adjusted
CNGA1	119.19	-0.923914	0.126869	-7.28242	3.2789e-13	9.98289e-11	pcRNA	sex, age adjusted
RAB12	30.7801	-0.820893	0.113026	-7.26288	3.78937e-13	1.13016e-10	pcRNA	sex, age adjusted
RGN	25.9298	0.910743	0.127088	7.16622	7.70941e-13	2.25331e-10	pcRNA	sex, age adjusted
CAB39	69.9929	-0.723253	0.101508	-7.12507	1.04031e-12	2.98101e-10	pcRNA	sex, age adjusted
ATAD1	37.1166	-0.762213	0.107266	-7.10579	1.1964e-12	3.36236e-10	pcRNA	sex, age adjusted
LRAT	81.7959	0.795115	0.11228	7.08154	1.42558e-12	3.93085e-10	pcRNA	sex, age adjusted
RP11-444E17,6	222.12	-0.831889	0.118073	-7.04552	1.84774e-12	5.00053e-10	pcRNA	sex, age adjusted
SUV39H2	23.0177	-0.828537	0.117736	-7.03727	1.96037e-12	5.20888e-10	pcRNA	sex, age adjusted
SPATS1	186.523	-0.906173	0.129482	-6.99846	2.58793e-12	6.75358e-10	pcRNA	sex, age adjusted
TRPC5OS	8.07252	-0.903997	0.12953	-6.97904	2.97197e-12	7.61971e-10	pcRNA	sex, age adjusted
IPO13	17.589	-0.854786	0.122892	-6.95561	3.51033e-12	8.84481e-10	pcRNA	sex, age adjusted
USP38	77.8226	0.916248	0.132118	6.93506	4.06061e-12	1.00579e-09	pcRNA	sex, age adjusted
CCDC65	25.2548	-0.75496	0.109838	-6.8734	6.26886e-12	1.52688e-09	pcRNA	sex, age adjusted
EIF4G1	26.9772	-0.747187	0.109861	-6.80119	1.03761e-11	2.48585e-09	pcRNA	sex, age adjusted
CD84	29.7695	-0.778747	0.114622	-6.79407	1.09012e-11	2.56953e-09	pcRNA	sex, age adjusted
PSORS1C1	15.7919	0.804302	0.118919	6.76344	1.3475e-11	3.12578e-09	pcRNA	sex, age adjusted
CLGN	60.0361	-0.792292	0.117654	-6.73408	1.64969e-11	3.71819e-09	pcRNA	sex, age adjusted
WDR59	138.115	-0.661444	0.0982285	-6.73372	1.65377e-11	3.71819e-09	pcRNA	sex, age adjusted
EFNA3	15.7096	0.881266	0.130984	6.72805	1.71954e-11	3.80748e-09	pcRNA	sex, age adjusted
MYOM2	143.549	0.755527	0.112501	6.71573	1.87122e-11	4.08149e-09	pcRNA	sex, age adjusted
VPS18	11.6911	-0.851094	0.126934	-6.705	2.01402e-11	4.32836e-09	pcRNA	sex, age adjusted
GFPT2	37.511	-0.725671	0.108297	-6.70074	2.07373e-11	4.39209e-09	pcRNA	sex, age adjusted
KIAA1524	46.954	-0.746175	0.1116	-6.68619	2.29057e-11	4.78206e-09	pcRNA	sex, age adjusted
LACTB	171.257	-0.898748	0.13541	-6.63724	3.19607e-11	6.5785e-09	pcRNA	sex, age adjusted
ZFP69B	9.4235	-0.872939	0.131843	-6.62103	3.56707e-11	7.24017e-09	pcRNA	sex, age adjusted
KLHL32	157.824	-0.568589	0.0867024	-6.55793	5.4559e-11	1.09223e-08	pcRNA	sex, age adjusted
TP53BP1	156.007	0.665923	0.101844	6.53866	6.20737e-11	1.22587e-08	pcRNA	sex, age adjusted
RHEB	51.8771	-0.563181	0.0861764	-6.53521	6.35198e-11	1.2377e-08	pcRNA	sex, age adjusted
CTC-512J12,6	47.9619	-0.656513	0.100822	-6.51161	7.43492e-11	1.42966e-08	pcRNA	sex, age adjusted
LINGO1	443.701	0.681793	0.105425	6.46709	9.99083e-11	1.89618e-08	pcRNA	sex, age adjusted
ZNF564	19.5635	-0.807591	0.124919	-6.46492	1.0135e-10	1.89888e-08	pcRNA	sex, age adjusted
COBLL1	66.2551	-0.552155	0.0862547	-6.40145	1.5391e-10	2.84714e-08	pcRNA	sex, age adjusted
SPATA13	231.826	-0.492737	0.0773678	-6.36876	1.90557e-10	3.481e-08	pcRNA	sex, age adjusted
C5orf58	42.5704	0.801746	0.125944	6.3659	1.94147e-10	3.50279e-08	pcRNA	sex, age adjusted
DCST2	9.92282	-0.779363	0.122541	-6.36	2.01756e-10	3.59569e-08	pcRNA	sex, age adjusted
SMARCD3	37.5887	-0.737187	0.11631	-6.33814	2.3256e-10	4.09474e-08	pcRNA	sex, age adjusted
CACNB4	194.001	-0.501341	0.07954	-6.303	2.9193e-10	5.03177e-08	pcRNA	sex, age adjusted
RPL13	23.4281	-0.760763	0.120741	-6.3008	2.96108e-10	5.03177e-08	pcRNA	sex, age adjusted
SLC38A9	82.8412	-0.602396	0.0956009	-6.30115	2.95441e-10	5.03177e-08	pcRNA	sex, age adjusted
RP11-307N16,6	242.785	-0.472659	0.0758379	-6.23249	4.59088e-10	7.71162e-08	pcRNA	sex, age adjusted
CTD-2192J16,20	39.5438	-0.684672	0.110303	-6.20718	5.39441e-10	8.87065e-08	pcRNA	sex, age adjusted
HSPA9	31.0103	-0.643132	0.103615	-6.20695	5.40227e-10	8.87065e-08	pcRNA	sex, age adjusted
SPATA12	10.3565	-0.787127	0.127013	-6.19723	5.74672e-10	9.33139e-08	pcRNA	sex, age adjusted
ESCO2	16.5452	-0.655341	0.105977	-6.18381	6.25744e-10	1.0049e-07	pcRNA	sex, age adjusted
SWT1	222.368	0.679244	0.110447	6.14994	7.75108e-10	1.23124e-07	pcRNA	sex, age adjusted
C1orf61	39.0993	-0.756825	0.12346	-6.13012	8.78119e-10	1.37988e-07	pcRNA	sex, age adjusted
SHISA9	312.919	-0.572243	0.0934298	-6.12484	9.07749e-10	1.41126e-07	pcRNA	sex, age adjusted
PTCD1	37.4972	-0.616886	0.100944	-6.11118	9.8899e-10	1.52138e-07	pcRNA	sex, age adjusted
NOP56	53.1318	-0.700814	0.115725	-6.05585	1.39681e-09	2.12635e-07	pcRNA	sex, age adjusted
ATP5J2-PTCD1	35.5221	-0.622972	0.103329	-6.02901	1.64967e-09	2.48539e-07	pcRNA	sex, age adjusted
SCGN	335.306	-0.782767	0.130103	-6.01649	1.78236e-09	2.6579e-07	pcRNA	sex, age adjusted
SGSM1	128.492	-0.560431	0.0942132	-5.94854	2.70543e-09	3.99366e-07	pcRNA	sex, age adjusted
FAM198B	59.671	-0.585122	0.0993919	-5.88702	3.93226e-09	5.7466e-07	pcRNA	sex, age adjusted
ONECUT2	39.9165	-0.569403	0.0978111	-5.82145	5.83377e-09	8.44106e-07	pcRNA	sex, age adjusted
ARMC6	18.6493	0.705715	0.121319	5.817	5.99117e-09	8.58383e-07	pcRNA	sex, age adjusted
ZNF365	193.06	0.522097	0.0901316	5.79261	6.93007e-09	9.83262e-07	pcRNA	sex, age adjusted
NARF	46.1447	-0.574533	0.0992609	-5.78811	7.11821e-09	1.00024e-06	pcRNA	sex, age adjusted
ACAP3	16.6197	0.706454	0.122508	5.76658	8.08942e-09	1.12589e-06	pcRNA	sex, age adjusted
RP11-540D14,8	23.2487	0.649079	0.113308	5.72844	1.01356e-08	1.39738e-06	pcRNA	sex, age adjusted
MFSD14A	93.7515	-0.565112	0.100565	-5.61939	1.91632e-08	2.6173e-06	pcRNA	sex, age adjusted
APOPT1	40.6057	0.583242	0.104312	5.59134	2.25328e-08	2.96662e-06	pcRNA	sex, age adjusted
FN3K	11.4013	0.706605	0.12631	5.5942	2.21639e-08	2.96662e-06	pcRNA	sex, age adjusted
KIAA2026	93.6825	-0.516495	0.0923543	-5.59253	2.23782e-08	2.96662e-06	pcRNA	sex, age adjusted
TAS1R2	13.9204	0.712864	0.127424	5.59444	2.2134e-08	2.96662e-06	pcRNA	sex, age adjusted
ARID2	171.192	-0.593535	0.106394	-5.57865	2.42389e-08	3.16274e-06	pcRNA	sex, age adjusted
TBCE	127.779	0.594003	0.106523	5.57628	2.45718e-08	3.17781e-06	pcRNA	sex, age adjusted
RGS12	135.734	-0.467343	0.0840217	-5.56218	2.66431e-08	3.41545e-06	pcRNA	sex, age adjusted
RLF	72.2804	-0.600269	0.108021	-5.55696	2.74515e-08	3.48849e-06	pcRNA	sex, age adjusted
LYAR	13.0245	-0.675275	0.122111	-5.53002	3.20188e-08	4.03381e-06	pcRNA	sex, age adjusted
CYP2S1	20.5353	-0.645004	0.117339	-5.49691	3.86495e-08	4.82756e-06	pcRNA	sex, age adjusted
HTR2C	261.207	-0.387971	0.0706667	-5.49015	4.01602e-08	4.97374e-06	pcRNA	sex, age adjusted
KLHL23	49.2199	0.523565	0.0956825	5.4719	4.45237e-08	5.4678e-06	pcRNA	sex, age adjusted
DCT	19.8981	-0.599314	0.109629	-5.46674	4.5838e-08	5.58231e-06	pcRNA	sex, age adjusted
BICD1	179.355	-0.440177	0.0807019	-5.45436	4.91503e-08	5.93622e-06	pcRNA	sex, age adjusted
OC90	50.3966	-0.455408	0.0841618	-5.4111	6.26401e-08	7.50347e-06	pcRNA	sex, age adjusted
COL8A1	120.002	-0.574735	0.106286	-5.40745	6.39286e-08	7.59555e-06	pcRNA	sex, age adjusted
PSMB3	11.386	0.671473	0.124297	5.40216	6.5844e-08	7.76003e-06	pcRNA	sex, age adjusted
ANP32E	16.138	-0.566627	0.105007	-5.3961	6.81034e-08	7.9621e-06	pcRNA	sex, age adjusted
SLC35B4	305.287	-0.666275	0.123651	-5.38835	7.11081e-08	8.24741e-06	pcRNA	sex, age adjusted
KLHL7	41.7303	0.483769	0.0898453	5.38447	7.26604e-08	8.36109e-06	pcRNA	sex, age adjusted
ZNF608	76.7928	-0.485944	0.0903929	-5.3759	7.61992e-08	8.69981e-06	pcRNA	sex, age adjusted
FFAR4	15.2135	-0.637686	0.118947	-5.3611	8.27162e-08	9.37066e-06	pcRNA	sex, age adjusted
SPARCL1	29.2571	-0.531717	0.0993076	-5.35424	8.59144e-08	9.6581e-06	pcRNA	sex, age adjusted
NOVA1	78.1834	-0.555024	0.103864	-5.34378	9.103e-08	1.00023e-05	pcRNA	sex, age adjusted
SNRPA	35.5614	-0.617649	0.115563	-5.34467	9.05813e-08	1.00023e-05	pcRNA	sex, age adjusted
ZNF234	76.2341	0.739539	0.138358	5.34511	9.0364e-08	1.00023e-05	pcRNA	sex, age adjusted
ARL10	37.6845	0.567486	0.106703	5.31838	1.04692e-07	1.14177e-05	pcRNA	sex, age adjusted
EEF2K	67.418	-0.503505	0.0949847	-5.30091	1.15229e-07	1.23821e-05	pcRNA	sex, age adjusted
OMG	12.9074	0.681133	0.128471	5.30182	1.14651e-07	1.23821e-05	pcRNA	sex, age adjusted
TBX18	53.4792	0.578145	0.109423	5.28358	1.26683e-07	1.35135e-05	pcRNA	sex, age adjusted
DEF8	25.0619	-0.610744	0.115783	-5.27488	1.32842e-07	1.40678e-05	pcRNA	sex, age adjusted
PARP11	97.9716	-0.482146	0.0914391	-5.27287	1.3431e-07	1.41209e-05	pcRNA	sex, age adjusted
CD74	1124.53	-0.672194	0.127776	-5.26074	1.43477e-07	1.4977e-05	pcRNA	sex, age adjusted
RP4-714D9,5	138.788	-0.453533	0.0862364	-5.25918	1.44697e-07	1.49971e-05	pcRNA	sex, age adjusted
GIMAP1-GIMAP5	10.0456	-0.533027	0.101524	-5.25027	1.51873e-07	1.563e-05	pcRNA	sex, age adjusted
ZNF561	12.9117	0.642191	0.123015	5.22043	1.78511e-07	1.82431e-05	pcRNA	sex, age adjusted
JADE2	43.1837	0.43281	0.083378	5.19093	2.09243e-07	2.12352e-05	pcRNA	sex, age adjusted
SMARCA5	30.866	-0.547574	0.105621	-5.18431	2.16811e-07	2.18516e-05	pcRNA	sex, age adjusted
DAZ2	154.961	0.647731	0.125936	5.14335	2.69889e-07	2.70148e-05	pcRNA	sex, age adjusted
LAT	8.50873	-0.665317	0.129554	-5.13542	2.81508e-07	2.79861e-05	pcRNA	sex, age adjusted
GDE1	70.5596	-0.632491	0.123208	-5.13351	2.84394e-07	2.8082e-05	pcRNA	sex, age adjusted
MADD	44.8365	0.436404	0.085216	5.12116	3.03667e-07	2.95853e-05	pcRNA	sex, age adjusted
SLC35F6	14.5224	0.654459	0.127769	5.1222	3.01999e-07	2.95853e-05	pcRNA	sex, age adjusted
SLC7A13	72.5169	-0.463038	0.0904862	-5.11722	3.10073e-07	3.00093e-05	pcRNA	sex, age adjusted
PPFIA3	32.3103	0.534801	0.104562	5.1147	3.14236e-07	3.02122e-05	pcRNA	sex, age adjusted
DRAXIN	34.4373	-0.462924	0.0909995	-5.08711	3.6356e-07	3.47259e-05	pcRNA	sex, age adjusted
BACE2	69.0995	-0.477682	0.0939477	-5.08455	3.68493e-07	3.49685e-05	pcRNA	sex, age adjusted
UBE2G2	72.9577	-0.575122	0.113252	-5.07824	3.80955e-07	3.59179e-05	pcRNA	sex, age adjusted
ACOT6	9.23826	-0.597744	0.117808	-5.07389	3.8977e-07	3.62809e-05	pcRNA	sex, age adjusted
BECN1	22.9964	-0.576852	0.113667	-5.07494	3.87628e-07	3.62809e-05	pcRNA	sex, age adjusted
YWHAE	375.783	-0.579897	0.11485	-5.04919	4.43687e-07	4.10382e-05	pcRNA	sex, age adjusted
FCF1	37.4088	0.583773	0.11587	5.03816	4.70033e-07	4.32017e-05	pcRNA	sex, age adjusted
ZNF207	25.4041	-0.492963	0.0979459	-5.03301	4.82837e-07	4.41011e-05	pcRNA	sex, age adjusted
CAPN7	22.6431	-0.502977	0.100463	-5.00659	5.5403e-07	5.02895e-05	pcRNA	sex, age adjusted
MED29	7.81183	0.634693	0.127351	4.98383	6.23376e-07	5.62347e-05	pcRNA	sex, age adjusted
ALG5	78.3558	-0.424355	0.0852525	-4.97763	6.43692e-07	5.77111e-05	pcRNA	sex, age adjusted
CCDC15	71.2882	-0.472401	0.0951355	-4.96556	6.85035e-07	6.10433e-05	pcRNA	sex, age adjusted
TSC1	100.671	-0.506269	0.102278	-4.94991	7.42473e-07	6.57606e-05	pcRNA	sex, age adjusted
ZNF583	279.11	-0.558672	0.112941	-4.94657	7.55344e-07	6.64976e-05	pcRNA	sex, age adjusted
ZNF85	15.5632	0.549945	0.111305	4.94088	7.77718e-07	6.80574e-05	pcRNA	sex, age adjusted
NOVA2	39.2967	0.359179	0.0728129	4.9329	8.10192e-07	7.04771e-05	pcRNA	sex, age adjusted
MMACHC	8.91124	0.625312	0.12699	4.92411	8.47463e-07	7.3283e-05	pcRNA	sex, age adjusted
SLC35F3	1303.57	-0.520917	0.106567	-4.88817	1.01779e-06	8.74942e-05	pcRNA	sex, age adjusted
DTD1	136.403	0.244967	0.0501629	4.88342	1.04259e-06	8.9102e-05	pcRNA	sex, age adjusted
RABL2B	7.39276	-0.529795	0.10865	-4.87617	1.08163e-06	9.19012e-05	pcRNA	sex, age adjusted
PRSS36	21.1569	0.647844	0.132909	4.87435	1.09166e-06	9.22165e-05	pcRNA	sex, age adjusted
SLC30A9	78.3649	0.501318	0.103073	4.86371	1.15203e-06	9.67577e-05	pcRNA	sex, age adjusted
OASL	119.201	-0.57736	0.118756	-4.86172	1.16372e-06	9.71809e-05	pcRNA	sex, age adjusted
ANKRD16	18.7265	0.562203	0.115833	4.85357	1.21261e-06	0.000100161	pcRNA	sex, age adjusted
BTBD9	418.733	-0.341225	0.0703052	-4.85348	1.21312e-06	0.000100161	pcRNA	sex, age adjusted
MDM1	121.722	0.575268	0.118558	4.85219	1.22104e-06	0.000100249	pcRNA	sex, age adjusted
MEIS3	44.6845	-0.570701	0.117955	-4.83828	1.30971e-06	0.000106928	pcRNA	sex, age adjusted
ANXA4	200.083	-0.380684	0.0787653	-4.83314	1.34394e-06	0.000109113	pcRNA	sex, age adjusted
SF3B2	48.1372	-0.500976	0.103711	-4.83051	1.36187e-06	0.000109958	pcRNA	sex, age adjusted
EVI5L	80.2317	-0.545701	0.113223	-4.81972	1.43756e-06	0.000115432	pcRNA	sex, age adjusted
SBF1	91.9794	-0.493232	0.102586	-4.80799	1.52456e-06	0.000121748	pcRNA	sex, age adjusted
PITX1	78.3494	-0.544048	0.113219	-4.80528	1.54537e-06	0.000122739	pcRNA	sex, age adjusted
PTK2	12148	-0.511962	0.106574	-4.80381	1.55672e-06	0.000122955	pcRNA	sex, age adjusted
TANK	72.236	-0.400357	0.0833783	-4.80169	1.57332e-06	0.000122955	pcRNA	sex, age adjusted
TUB	207.78	-0.549762	0.114485	-4.80205	1.57048e-06	0.000122955	pcRNA	sex, age adjusted
BCL7B	25.0422	0.532663	0.111149	4.79234	1.64845e-06	0.000128141	pcRNA	sex, age adjusted
C6orf48	12.0052	-0.607725	0.127064	-4.78282	1.72851e-06	0.000133653	pcRNA	sex, age adjusted
SPATA45	20.5195	-0.530729	0.111474	-4.76099	1.92642e-06	0.000148172	pcRNA	sex, age adjusted
SRP19	8.88821	-0.596483	0.12542	-4.75589	1.97571e-06	0.000151168	pcRNA	sex, age adjusted
FAM57B	36.5277	-0.48266	0.101554	-4.75272	2.00694e-06	0.000152758	pcRNA	sex, age adjusted
RPL23A	23.4424	-0.480721	0.101346	-4.74334	2.1022e-06	0.000159179	pcRNA	sex, age adjusted
TECTA	83.1397	0.475404	0.100397	4.73525	2.1878e-06	0.000164807	pcRNA	sex, age adjusted
KLF9	48.6208	-0.587658	0.124171	-4.73264	2.21613e-06	0.000165237	pcRNA	sex, age adjusted
MTNR1A	18.586	0.561319	0.118599	4.73292	2.21309e-06	0.000165237	pcRNA	sex, age adjusted
LAMB4	79.2072	0.554087	0.117304	4.72349	2.31829e-06	0.000171977	pcRNA	sex, age adjusted
MSL2	58.8721	0.436571	0.0924585	4.7218	2.33765e-06	0.000172538	pcRNA	sex, age adjusted
DGUOK	24.7123	-0.408463	0.0866563	-4.7136	2.43381e-06	0.000178732	pcRNA	sex, age adjusted
SHTN1	222.065	0.464303	0.0986165	4.70817	2.49956e-06	0.000182643	pcRNA	sex, age adjusted
C1S	54.391	0.413299	0.0879026	4.70178	2.579e-06	0.00018751	pcRNA	sex, age adjusted
TAPBPL	26.0394	0.625671	0.133396	4.69033	2.72769e-06	0.000197339	pcRNA	sex, age adjusted
KCTD16	134.114	0.366139	0.0781245	4.68662	2.77759e-06	0.000199959	pcRNA	sex, age adjusted
PPP2R3C	35.716	0.431371	0.092138	4.68179	2.84376e-06	0.000203719	pcRNA	sex, age adjusted
FNDC7	24.4875	-0.492533	0.105551	-4.6663	3.06678e-06	0.000218624	pcRNA	sex, age adjusted
TIE1	283.449	-0.553463	0.118968	-4.6522	3.28413e-06	0.000232982	pcRNA	sex, age adjusted
IL1RL2	28.5551	-0.399021	0.0857893	-4.65118	3.30046e-06	0.00023301	pcRNA	sex, age adjusted
ZC3H12B	261.627	0.523592	0.112856	4.63949	3.49276e-06	0.0002454	pcRNA	sex, age adjusted
ZNF528	65.4453	-0.512266	0.110535	-4.63442	3.57931e-06	0.000250278	pcRNA	sex, age adjusted
PER1	66.3047	-0.539097	0.116435	-4.63002	3.65623e-06	0.000254439	pcRNA	sex, age adjusted
BPIFA3	12.1922	0.628117	0.135984	4.61904	3.85512e-06	0.000267008	pcRNA	sex, age adjusted
USP35	17.266	-0.532109	0.115413	-4.61046	4.01787e-06	0.000276967	pcRNA	sex, age adjusted
SPPL2B	43.1603	-0.458417	0.0995429	-4.60522	4.12028e-06	0.000282694	pcRNA	sex, age adjusted
ZC2HC1C	7.91448	-0.562462	0.122296	-4.5992	4.24113e-06	0.000289625	pcRNA	sex, age adjusted
EFCAB12	38.399	-0.374321	0.0815378	-4.59076	4.41628e-06	0.000300184	pcRNA	sex, age adjusted
AIFM1	19.7284	-0.526562	0.115028	-4.57768	4.7016e-06	0.000316632	pcRNA	sex, age adjusted
GSTM4	11.2481	-0.550641	0.120279	-4.57803	4.69375e-06	0.000316632	pcRNA	sex, age adjusted
SAMD11	21.3594	-0.425024	0.0933471	-4.55316	5.28451e-06	0.000354256	pcRNA	sex, age adjusted
VAT1L	191.564	-0.399772	0.08796	-4.54493	5.49538e-06	0.00036671	pcRNA	sex, age adjusted
EIF4A2	29.655	-0.541071	0.119152	-4.541	5.59874e-06	0.000371909	pcRNA	sex, age adjusted
ILDR1	16.1442	-0.471776	0.104007	-4.53602	5.73265e-06	0.000379081	pcRNA	sex, age adjusted
GNAO1	130.657	0.408602	0.0901453	4.5327	5.82333e-06	0.000383343	pcRNA	sex, age adjusted
ETFDH	33.1311	0.578718	0.127739	4.53048	5.88495e-06	0.000385662	pcRNA	sex, age adjusted
CACNA2D2	65.9855	-0.328081	0.0724642	-4.52749	5.96893e-06	0.000389419	pcRNA	sex, age adjusted
MXI1	47.5513	0.384492	0.0849579	4.52568	6.02005e-06	0.000390473	pcRNA	sex, age adjusted
PRDM8	77.5541	0.584992	0.129279	4.52504	6.03851e-06	0.000390473	pcRNA	sex, age adjusted
BBS5	14.5715	0.529075	0.116977	4.52289	6.10023e-06	0.000392726	pcRNA	sex, age adjusted
BTBD11	268.88	0.405339	0.0900876	4.49939	6.81481e-06	0.000433007	pcRNA	sex, age adjusted
RAB44	25.4633	-0.443671	0.0985957	-4.49991	6.79838e-06	0.000433007	pcRNA	sex, age adjusted
RP11-240B13,2	62.6865	-0.338221	0.0751505	-4.50058	6.77671e-06	0.000433007	pcRNA	sex, age adjusted
MPHOSPH6	12.6641	-0.502744	0.11177	-4.49801	6.85932e-06	0.000433948	pcRNA	sex, age adjusted
CLIC6	19.579	0.41077	0.0915979	4.4845	7.30856e-06	0.000460376	pcRNA	sex, age adjusted
BNIP3	16.7168	0.530597	0.118698	4.47016	7.8161e-06	0.000490234	pcRNA	sex, age adjusted
RACK1	67.3578	-0.556187	0.124452	-4.46911	7.85468e-06	0.000490548	pcRNA	sex, age adjusted
BSPH1	17.1102	-0.394955	0.088587	-4.45838	8.25803e-06	0.000513544	pcRNA	sex, age adjusted
AGAP5	23.4908	-0.489272	0.10982	-4.45521	8.3813e-06	0.000519001	pcRNA	sex, age adjusted
CHRNA2	14.9574	0.379531	0.0852113	4.45399	8.42877e-06	0.000519739	pcRNA	sex, age adjusted
PEAR1	100.523	-0.460849	0.103515	-4.452	8.50731e-06	0.000522377	pcRNA	sex, age adjusted
APMAP	13.9726	-0.465635	0.105041	-4.4329	9.29753e-06	0.000568511	pcRNA	sex, age adjusted
OTOA	66.6328	0.284732	0.0643671	4.42356	9.70865e-06	0.000591176	pcRNA	sex, age adjusted
KDM6B	29.885	-0.417305	0.094455	-4.41803	9.96053e-06	0.000603996	pcRNA	sex, age adjusted
PSMF1	48.8575	0.378383	0.08593	4.40339	1.06571e-05	0.000643564	pcRNA	sex, age adjusted
TMEFF1	134.219	-0.385376	0.0876488	-4.39682	1.09851e-05	0.000660641	pcRNA	sex, age adjusted
C1QB	7.7498	-0.551952	0.125694	-4.39122	1.12714e-05	0.000668983	pcRNA	sex, age adjusted
GABRA6	113.892	0.401466	0.0914388	4.39054	1.13069e-05	0.000668983	pcRNA	sex, age adjusted
MAGEL2	28.2911	0.557926	0.127042	4.39167	1.12485e-05	0.000668983	pcRNA	sex, age adjusted
PMF1-BGLAP	22.0243	-0.453585	0.103305	-4.39074	1.12964e-05	0.000668983	pcRNA	sex, age adjusted
KIAA1147	77.9178	-0.542408	0.123745	-4.38328	1.16905e-05	0.000683381	pcRNA	sex, age adjusted
RERE	657.963	-0.399715	0.0911879	-4.38342	1.16832e-05	0.000683381	pcRNA	sex, age adjusted
SETDB2	61.2263	-0.466938	0.106497	-4.3845	1.1625e-05	0.000683381	pcRNA	sex, age adjusted
WRAP73	84.3503	-0.460001	0.105091	-4.37717	1.20228e-05	0.000700007	pcRNA	sex, age adjusted
FAM86C1	14.2413	0.491239	0.112436	4.36906	1.24783e-05	0.000723641	pcRNA	sex, age adjusted
RAB3GAP1	131.079	0.358711	0.0821301	4.36759	1.25622e-05	0.00072563	pcRNA	sex, age adjusted
FAM76B	7.67728	-0.453859	0.103951	-4.36608	1.26496e-05	0.000727803	pcRNA	sex, age adjusted
WRNIP1	10.8129	0.504982	0.115986	4.35382	1.33785e-05	0.000766718	pcRNA	sex, age adjusted
AKR1E2	597.403	-0.491579	0.11306	-4.34796	1.3741e-05	0.00077927	pcRNA	sex, age adjusted
CXCL13	167.797	0.360767	0.0829658	4.34838	1.37147e-05	0.00077927	pcRNA	sex, age adjusted
GRB14	139.22	0.444761	0.102312	4.34709	1.37958e-05	0.00077927	pcRNA	sex, age adjusted
LPIN1	263.065	-0.449013	0.103296	-4.34685	1.38108e-05	0.00077927	pcRNA	sex, age adjusted
SIDT1	132.405	-0.391321	0.0900761	-4.34434	1.39694e-05	0.000785188	pcRNA	sex, age adjusted
DNAJC9	87.1432	0.494561	0.114029	4.33715	1.44343e-05	0.00080821	pcRNA	sex, age adjusted
EHBP1L1	30.5341	0.462924	0.106839	4.3329	1.47161e-05	0.000820843	pcRNA	sex, age adjusted
SZT2	88.138	-0.498205	0.11575	-4.30414	1.67637e-05	0.000931503	pcRNA	sex, age adjusted
ME2	27.9467	0.375077	0.0872754	4.29763	1.72634e-05	0.000955634	pcRNA	sex, age adjusted
TRIB2	29.1032	-0.411732	0.0960432	-4.28695	1.81146e-05	0.000998967	pcRNA	sex, age adjusted
piR-hsa-1657	638.159	1.92947	0.266213	7.24786	4.23401e-13	1.70332e-10	piRNA	sex, age adjusted
piR-hsa-9411	5854.17	1.56033	0.216603	7.20362	5.86342e-13	1.70332e-10	piRNA	sex, age adjusted
piR-hsa-22415	7586.87	1.40154	0.200257	6.9987	2.58355e-12	5.00347e-10	piRNA	sex, age adjusted
piR-hsa-3586	3542.8	1.3634	0.196256	6.94704	3.7302e-12	5.41811e-10	piRNA	sex, age adjusted
piR-hsa-8791	2244.71	1.42263	0.211896	6.71382	1.89595e-11	2.20309e-09	piRNA	sex, age adjusted
piR-hsa-16541	543.875	1.68236	0.252019	6.67553	2.46341e-11	2.3854e-09	piRNA	sex, age adjusted
piR-hsa-16540	546.225	1.67498	0.251904	6.64928	2.94524e-11	2.44455e-09	piRNA	sex, age adjusted
piR-hsa-23573	555.506	1.59846	0.245455	6.51224	7.40376e-11	5.37698e-09	piRNA	sex, age adjusted
piR-hsa-30937	17121.6	1.2425	0.191465	6.48944	8.61543e-11	5.56174e-09	piRNA	sex, age adjusted
piR-hsa-9059	17247.6	1.20568	0.190288	6.33604	2.3574e-10	1.36965e-08	piRNA	sex, age adjusted
piR-hsa-15406	10632	1.18149	0.191339	6.17486	6.62202e-10	3.20616e-08	piRNA	sex, age adjusted
piR-hsa-8807	2601.77	1.38244	0.223426	6.18747	6.11355e-10	3.20616e-08	piRNA	sex, age adjusted
piR-hsa-13641	2790.11	1.25081	0.204227	6.12458	9.0924e-10	4.0636e-08	piRNA	sex, age adjusted
piR-hsa-21450	777.647	1.34164	0.21959	6.10972	9.98073e-10	4.142e-08	piRNA	sex, age adjusted
piR-hsa-13505	1409.88	1.41074	0.23286	6.05832	1.37554e-09	5.32793e-08	piRNA	sex, age adjusted
piR-hsa-20273	797.068	1.16425	0.194205	5.99495	2.0355e-09	7.3914e-08	piRNA	sex, age adjusted
piR-hsa-15405	2775.58	1.13344	0.190346	5.95465	2.60636e-09	8.90761e-08	piRNA	sex, age adjusted
piR-hsa-15404	3574.53	1.10857	0.186631	5.93988	2.85236e-09	9.20678e-08	piRNA	sex, age adjusted
piR-hsa-19076	6808.68	1.10746	0.189428	5.84637	5.02413e-09	1.53633e-07	piRNA	sex, age adjusted
piR-hsa-21148	629.946	1.31816	0.227365	5.79757	6.7283e-09	1.88781e-07	piRNA	sex, age adjusted
piR-hsa-21323	1629.01	1.20432	0.207812	5.79521	6.8234e-09	1.88781e-07	piRNA	sex, age adjusted
piR-hsa-20276	3525.92	1.20066	0.207662	5.78179	7.39081e-09	1.95185e-07	piRNA	sex, age adjusted
piR-hsa-22035	2657.3	1.20591	0.210495	5.72892	1.0107e-08	2.55312e-07	piRNA	sex, age adjusted
piR-hsa-18657	2559.69	1.04559	0.183924	5.68486	1.30917e-08	3.16929e-07	piRNA	sex, age adjusted
piR-hsa-32594	1461.21	1.03346	0.189225	5.46151	4.72104e-08	1.09717e-06	piRNA	sex, age adjusted
piR-hsa-27032	2053.37	0.992235	0.182501	5.43686	5.42275e-08	1.21178e-06	piRNA	sex, age adjusted
piR-hsa-1748	9540.5	1.06791	0.1973	5.41265	6.20985e-08	1.29953e-06	piRNA	sex, age adjusted
piR-hsa-32724	46132.9	1.16497	0.215291	5.41113	6.26279e-08	1.29953e-06	piRNA	sex, age adjusted
piR-hsa-30714	1293.94	1.0215	0.189207	5.39889	6.70559e-08	1.34343e-06	piRNA	sex, age adjusted
piR-hsa-14870	152.225	0.9234	0.171743	5.37663	7.58937e-08	1.46981e-06	piRNA	sex, age adjusted
piR-hsa-21000	14605.6	0.97324	0.18605	5.23107	1.68534e-07	3.15865e-06	piRNA	sex, age adjusted
piR-hsa-23387	14843.5	0.967523	0.186357	5.19177	2.08305e-07	3.78204e-06	piRNA	sex, age adjusted
piR-hsa-29114	25.4076	-0.971118	0.191166	-5.07997	3.77499e-07	6.64627e-06	piRNA	sex, age adjusted
piR-hsa-20282	15932.8	0.993833	0.196283	5.06327	4.12126e-07	7.04251e-06	piRNA	sex, age adjusted
piR-hsa-28244	19423.8	0.977691	0.194835	5.01805	5.21979e-07	8.66485e-06	piRNA	sex, age adjusted
piR-hsa-32653	25483.9	0.976829	0.196617	4.96817	6.75867e-07	1.06129e-05	piRNA	sex, age adjusted
piR-hsa-9296	775.454	1.25831	0.253195	4.96975	6.7039e-07	1.06129e-05	piRNA	sex, age adjusted
piR-hsa-20281	22412.9	0.9638	0.195695	4.92502	8.43538e-07	1.25666e-05	piRNA	sex, age adjusted
piR-hsa-22964	5665.34	1.02997	0.209078	4.92624	8.38257e-07	1.25666e-05	piRNA	sex, age adjusted
piR-hsa-5934	457.084	-0.616187	0.125397	-4.91391	8.92797e-07	1.29679e-05	piRNA	sex, age adjusted
piR-hsa-25715	590.206	1.13504	0.231732	4.89808	9.67753e-07	1.37138e-05	piRNA	sex, age adjusted
piR-hsa-20283	10945.1	0.949497	0.195284	4.86213	1.16131e-06	1.60648e-05	piRNA	sex, age adjusted
piR-hsa-23869	2889.77	0.975992	0.201827	4.83578	1.32624e-06	1.79197e-05	piRNA	sex, age adjusted
piR-hsa-26940	1129.98	0.903135	0.188593	4.7888	1.67778e-06	2.21543e-05	piRNA	sex, age adjusted
piR-hsa-11149	2715.21	0.987155	0.206804	4.77338	1.8116e-06	2.33897e-05	piRNA	sex, age adjusted
piR-hsa-20284	6029.34	0.876793	0.194828	4.50035	6.78425e-06	8.56881e-05	piRNA	sex, age adjusted
piR-hsa-2278	423.316	1.04407	0.2356	4.43151	9.3575e-06	0.000115675	piRNA	sex, age adjusted
piR-hsa-12399	6260.18	0.807189	0.186574	4.32637	1.5159e-05	0.000183487	piRNA	sex, age adjusted
piR-hsa-8030	17.5855	-0.93464	0.217365	-4.29986	1.70904e-05	0.00019859	piRNA	sex, age adjusted
piR-hsa-8031	17.5855	-0.93464	0.217365	-4.29986	1.70904e-05	0.00019859	piRNA	sex, age adjusted
piR-hsa-6927	282.003	1.29505	0.302326	4.2836	1.8389e-05	0.000209491	piRNA	sex, age adjusted
piR-hsa-28710	3235.4	0.955368	0.224035	4.26437	2.00465e-05	0.000223981	piRNA	sex, age adjusted
piR-hsa-30715	7174.11	0.790842	0.186288	4.24526	2.18343e-05	0.000239353	piRNA	sex, age adjusted
piR-hsa-32636	1104.46	0.818374	0.19504	4.19593	2.71755e-05	0.000292389	piRNA	sex, age adjusted
piR-hsa-32016	1070.61	0.811748	0.194654	4.17021	3.04318e-05	0.00032147	piRNA	sex, age adjusted
piR-hsa-22419	844.065	0.878543	0.211252	4.15874	3.20004e-05	0.000332004	piRNA	sex, age adjusted
piR-hsa-20280	1213.13	0.797917	0.20002	3.98918	6.63019e-05	0.000675814	piRNA	sex, age adjusted
piR-hsa-10337	2514.76	0.726446	0.185217	3.92214	8.77666e-05	0.000879179	piRNA	sex, age adjusted
piR-hsa-23940	431.942	0.727843	0.187024	3.89171	9.95395e-05	0.000980211	piRNA	sex, age adjusted
SNORA21	14.7105	-1.03294	0.224162	-4.60801	4.06549e-06	9.96933e-05	snoRNA	sex, age adjusted
SNORD57	28.7468	-0.88995	0.187977	-4.73435	2.19763e-06	9.96933e-05	snoRNA	sex, age adjusted
SNORD63	13.3936	-0.681231	0.14933	-4.56191	5.06915e-06	9.96933e-05	snoRNA	sex, age adjusted
SNORD66	10.5664	-0.878697	0.19522	-4.50106	6.76143e-06	9.97311e-05	snoRNA	sex, age adjusted
RNU2-58P	46.4766	-0.903889	0.196823	-4.5924	4.38182e-06	0.000740527	snRNA	sex, age adjusted
30986_Pseudo_tRNA	73.8845	1.33732	0.153401	8.71781	2.83631e-18	1.32172e-15	tRNA	sex, age adjusted
29255_Thr_tRNA	25.3711	-0.859268	0.137262	-6.26007	3.84796e-10	8.96575e-08	tRNA	sex, age adjusted
20653_Gly_tRNA	525.918	-0.449734	0.0871623	-5.15973	2.47307e-07	2.88112e-05	tRNA	sex, age adjusted
22204_Lys_tRNA	12.2308	-0.678504	0.131462	-5.16122	2.4535e-07	2.88112e-05	tRNA	sex, age adjusted
33323_Pseudo_tRNA	445.841	-0.539963	0.107378	-5.0286	4.9407e-07	4.60473e-05	tRNA	sex, age adjusted
28532_Asn_tRNA	16.5136	-0.685874	0.148133	-4.63013	3.65441e-06	0.000283826	tRNA	sex, age adjusted
TGAGGGGCAGAGAGCGAGCCTTT	37.2728	2.59186	0.256157	10.1183	4.58488e-24	9.68784e-21	isomiRb	smoking, age adjusted
AAAAGTTGGGTTGAGAGGGCGA	97.2084	-1.78988	0.22782	-7.85655	3.94873e-15	4.17183e-12	isomiRb	smoking, age adjusted
TGAGGGGCAGAGAGCGCGACTTT	15.0537	1.62782	0.24849	6.55087	5.72016e-11	4.0289e-08	isomiRb	smoking, age adjusted
TGAGGGGCAGAGCGCGAGACT	10.0777	1.45129	0.228929	6.33947	2.30554e-10	1.2179e-07	isomiRb	smoking, age adjusted
TGAGGGGCAGAGCGCGAGACTTT	10.1278	1.39149	0.234666	5.92967	3.03542e-09	1.28277e-06	isomiRb	smoking, age adjusted
AAAAGTTGGGTTGAGAGGGCG	25.7776	-1.30136	0.221842	-5.86617	4.4598e-09	1.57059e-06	isomiRb	smoking, age adjusted
AAAAGTTGGGTTGAGAGGGCGT	12.847	-1.34076	0.230209	-5.82412	5.74151e-09	1.73312e-06	isomiRb	smoking, age adjusted
CGGGGTCGGCGGCGACG	45.0695	-1.2988	0.229385	-5.66211	1.49526e-08	3.94935e-06	isomiRb	smoking, age adjusted
CGGGTGCGGGGGTGGGCGG	176.949	-1.29163	0.2307	-5.59874	2.15912e-08	5.06913e-06	isomiRb	smoking, age adjusted
TGAGGGGCAGAGAGCGCGACT	14.1393	1.31664	0.254246	5.17861	2.23545e-07	4.72351e-05	isomiRb	smoking, age adjusted
TGGAGGCGTGGGTTCGA	15.9598	-1.28025	0.256028	-5.00042	5.72051e-07	0.000109886	isomiRb	smoking, age adjusted
GAGTTCTACAGTCCGAC	31.5018	-1.23629	0.250335	-4.93856	7.87007e-07	0.000138579	isomiRb	smoking, age adjusted
CTTTCAGTCGGATGTTTAC	14.0797	-1.17382	0.244915	-4.79277	1.64496e-06	0.000248272	isomiRb	smoking, age adjusted
TGTAAACATCCTCGACTG	13.6609	-1.12372	0.234203	-4.79807	1.60201e-06	0.000248272	isomiRb	smoking, age adjusted
AAAAGTTGGGTTGAGAGGGCGAA	10.9757	-1.11189	0.237358	-4.68443	2.80733e-06	0.000348935	isomiRb	smoking, age adjusted
CGGGTGCGGGGGTGGGT	13.669	-1.1916	0.253719	-4.69655	2.64598e-06	0.000348935	isomiRb	smoking, age adjusted
CTGGGTGTAGTGGGGAAC	20.0564	-1.06245	0.226267	-4.69555	2.65894e-06	0.000348935	isomiRb	smoking, age adjusted
CTTGGACCTGGCTGATC	35.9461	-0.973496	0.214286	-4.54298	5.54647e-06	0.000651094	isomiRb	smoking, age adjusted
SEMA6A-AS2	33.0433	-1.50761	0.177358	-8.50039	1.88963e-17	5.60274e-14	lincRNA	smoking, age adjusted
LINC01704	31.7254	1.35086	0.173016	7.80771	5.82343e-15	8.63323e-12	lincRNA	smoking, age adjusted
LINC02213	48.6932	1.24275	0.176273	7.05016	1.78708e-12	1.76623e-09	lincRNA	smoking, age adjusted
RP11-298H24,1	17.3639	-1.11908	0.174731	-6.40455	1.50814e-10	1.11791e-07	lincRNA	smoking, age adjusted
RP11-70F11,8	24.2532	-1.05943	0.167121	-6.33931	2.30803e-10	1.36866e-07	lincRNA	smoking, age adjusted
CTB-76P12,1	52.4203	-1.07229	0.171916	-6.23729	4.4523e-10	2.20018e-07	lincRNA	smoking, age adjusted
RP11-473O4,3	17.2418	-1.05018	0.173557	-6.05089	1.44046e-09	6.10138e-07	lincRNA	smoking, age adjusted
CTA-392C11,1	21.5017	-0.913578	0.151777	-6.01923	1.75252e-09	6.49526e-07	lincRNA	smoking, age adjusted
RP11-343N15,2	14.5024	-0.960208	0.165281	-5.80953	6.2647e-09	2.06387e-06	lincRNA	smoking, age adjusted
LINC02177	34.7356	-0.857	0.14929	-5.7405	9.43991e-09	2.79893e-06	lincRNA	smoking, age adjusted
RP11-20A20,2	66.4124	0.867727	0.160474	5.40728	6.39874e-08	1.62454e-05	lincRNA	smoking, age adjusted
RP11-541F9,1	28.3886	-0.939327	0.173872	-5.40242	6.57487e-08	1.62454e-05	lincRNA	smoking, age adjusted
LINC00390	7.96983	0.887689	0.166568	5.32929	9.85962e-08	2.24875e-05	lincRNA	smoking, age adjusted
CERNA1	53.8809	0.912769	0.174383	5.23428	1.65629e-07	3.50778e-05	lincRNA	smoking, age adjusted
RP11-669M16,1	124.692	-0.755989	0.145683	-5.18927	2.11115e-07	4.17304e-05	lincRNA	smoking, age adjusted
RP11-258F22,1	25.8279	0.865908	0.169153	5.11908	3.07031e-07	5.68967e-05	lincRNA	smoking, age adjusted
LINC02170	81.2689	0.728613	0.14418	5.05351	4.33767e-07	7.14511e-05	lincRNA	smoking, age adjusted
RP11-279O17,3	99.8101	0.824173	0.162829	5.06158	4.15806e-07	7.14511e-05	lincRNA	smoking, age adjusted
RP11-454P21,1	240.655	0.632676	0.126294	5.00954	5.45606e-07	8.51432e-05	lincRNA	smoking, age adjusted
LINC01549	15.9522	-0.817433	0.164308	-4.97501	6.5244e-07	9.67243e-05	lincRNA	smoking, age adjusted
RP11-153K16,2	29.8389	-0.711964	0.146618	-4.85591	1.19833e-06	0.000169192	lincRNA	smoking, age adjusted
LINC01801	64.5612	0.774416	0.15979	4.84646	1.25685e-06	0.00016939	lincRNA	smoking, age adjusted
RP11-1263C18,2	90.7134	0.839737	0.174214	4.82013	1.43461e-06	0.000184941	lincRNA	smoking, age adjusted
LINC02027	104.053	-0.699177	0.145604	-4.80192	1.57151e-06	0.000194147	lincRNA	smoking, age adjusted
CTC-552D5,1	347.416	0.763918	0.160622	4.75601	1.97452e-06	0.000234178	lincRNA	smoking, age adjusted
LINC01776	56.9782	0.759409	0.160518	4.73099	2.23431e-06	0.000254798	lincRNA	smoking, age adjusted
CTD-2313J23,1	17.9456	-0.738458	0.157987	-4.67416	2.95162e-06	0.000316271	lincRNA	smoking, age adjusted
RP11-545G3,1	66.3882	0.735646	0.157468	4.67173	2.9867e-06	0.000316271	lincRNA	smoking, age adjusted
LINC00501	22.8233	-0.694341	0.149443	-4.64621	3.38094e-06	0.000345672	lincRNA	smoking, age adjusted
RP11-172F10,1	279.117	0.497781	0.110294	4.51321	6.38542e-06	0.000631093	lincRNA	smoking, age adjusted
LINC01091	200.426	0.543945	0.122796	4.42966	9.4382e-06	0.000902718	lincRNA	smoking, age adjusted
hsa-miR-7704	56.7081	-0.897312	0.180656	-4.96697	6.80083e-07	0.00024755	miRb	smoking, age adjusted
hsa-miR-3656	39.7245	-0.859592	0.180054	-4.77407	1.80544e-06	0.00032859	miRb	smoking, age adjusted
MYOM2	249.82	-1.32616	0.148341	-8.93991	3.89477e-19	5.80321e-15	pcRNA	smoking, age adjusted
LRP11	198.83	-1.28165	0.149193	-8.59057	8.65398e-18	6.44722e-14	pcRNA	smoking, age adjusted
FAM228A	208.398	-1.20723	0.149291	-8.08641	6.14497e-16	3.052e-12	pcRNA	smoking, age adjusted
RBM6	869.935	1.14881	0.152619	7.52731	5.17976e-14	1.92946e-10	pcRNA	smoking, age adjusted
TAPBPL	40.1131	1.13019	0.153033	7.38528	1.52129e-13	4.53345e-10	pcRNA	smoking, age adjusted
TRIP6	37.8509	1.09189	0.152492	7.16031	8.04956e-13	1.99897e-09	pcRNA	smoking, age adjusted
SWT1	285.523	0.984908	0.138643	7.10391	1.2128e-12	2.58153e-09	pcRNA	smoking, age adjusted
IPO13	30.3124	0.995374	0.151623	6.5648	5.21017e-11	9.70394e-08	pcRNA	smoking, age adjusted
FCF1	50.1705	0.895358	0.145187	6.16691	6.9638e-10	1.1529e-06	pcRNA	smoking, age adjusted
NEXN	66.2677	-0.828283	0.134957	-6.13738	8.38935e-10	1.18324e-06	pcRNA	smoking, age adjusted
OPN1SW	18.3661	0.892921	0.145642	6.13095	8.73536e-10	1.18324e-06	pcRNA	smoking, age adjusted
SPATA12	16.1935	0.913141	0.15212	6.00275	1.94001e-09	2.40884e-06	pcRNA	smoking, age adjusted
PPFIA3	44.7687	-0.844242	0.14107	-5.98457	2.16963e-09	2.48673e-06	pcRNA	smoking, age adjusted
SZT2	115.708	0.864975	0.145348	5.95108	2.66377e-09	2.83501e-06	pcRNA	smoking, age adjusted
PLPP7	27.2072	0.885315	0.149232	5.93249	2.98383e-09	2.96394e-06	pcRNA	smoking, age adjusted
ACSF2	60.7271	0.833273	0.142108	5.86368	4.52719e-09	3.37275e-06	pcRNA	smoking, age adjusted
ARMC6	29.8455	0.870037	0.148298	5.86683	4.44193e-09	3.37275e-06	pcRNA	smoking, age adjusted
MMACHC	13.5859	-0.89429	0.152071	-5.88074	4.08429e-09	3.37275e-06	pcRNA	smoking, age adjusted
RNF169	248.328	0.875459	0.14913	5.87046	4.34599e-09	3.37275e-06	pcRNA	smoking, age adjusted
TULP4	306.537	0.616792	0.104561	5.8989	3.65938e-09	3.37275e-06	pcRNA	smoking, age adjusted
DYNC1H1	72.111	0.728094	0.125943	5.78114	7.41978e-09	4.80673e-06	pcRNA	smoking, age adjusted
PPP2R3B	130.096	0.782457	0.135217	5.78669	7.17879e-09	4.80673e-06	pcRNA	smoking, age adjusted
SKOR2	20.6996	-0.838475	0.144749	-5.7926	6.9306e-09	4.80673e-06	pcRNA	smoking, age adjusted
MTNR1A	27.9291	-0.858674	0.149233	-5.75391	8.72049e-09	5.27493e-06	pcRNA	smoking, age adjusted
ONECUT2	60.3421	0.801752	0.139401	5.7514	8.85056e-09	5.27493e-06	pcRNA	smoking, age adjusted
RP11-507M3,1	592.424	-0.832671	0.145189	-5.73508	9.74647e-09	5.58548e-06	pcRNA	smoking, age adjusted
FBXL4	95.1732	-0.750795	0.131418	-5.71305	1.10971e-08	6.12395e-06	pcRNA	smoking, age adjusted
MOBP	277.481	0.841187	0.147689	5.69566	1.22896e-08	6.53982e-06	pcRNA	smoking, age adjusted
DNAJB14	34.889	0.823014	0.145496	5.65662	1.5438e-08	7.93196e-06	pcRNA	smoking, age adjusted
COL8A1	163.436	0.780536	0.138333	5.64245	1.67643e-08	8.32628e-06	pcRNA	smoking, age adjusted
GFPT2	50.8948	-0.788661	0.140253	-5.62313	1.8753e-08	8.73185e-06	pcRNA	smoking, age adjusted
GOLIM4	96.3059	-0.778077	0.138292	-5.62632	1.841e-08	8.73185e-06	pcRNA	smoking, age adjusted
SLC30A9	106.803	0.752301	0.134518	5.59255	2.23759e-08	1.0103e-05	pcRNA	smoking, age adjusted
SPATA22	82.4017	-0.77286	0.138348	-5.58635	2.31895e-08	1.01625e-05	pcRNA	smoking, age adjusted
ACAP3	25.4959	0.848395	0.152272	5.57158	2.52444e-08	1.06092e-05	pcRNA	smoking, age adjusted
ETFDH	38.7525	-0.826793	0.148466	-5.56892	2.5633e-08	1.06092e-05	pcRNA	smoking, age adjusted
SHISA9	473.658	0.75461	0.137008	5.50776	3.63424e-08	1.46352e-05	pcRNA	smoking, age adjusted
YWHAG	44.4294	0.735009	0.133696	5.49763	3.84927e-08	1.50932e-05	pcRNA	smoking, age adjusted
AIFM1	25.7227	-0.783892	0.143149	-5.47607	4.3488e-08	1.66147e-05	pcRNA	smoking, age adjusted
PARPBP	193.756	0.791756	0.14574	5.43266	5.55197e-08	2.06811e-05	pcRNA	smoking, age adjusted
PVALB	17.1297	-0.828937	0.15272	-5.42783	5.70425e-08	2.07301e-05	pcRNA	smoking, age adjusted
SDC3	43.823	-0.662013	0.12255	-5.40198	6.59099e-08	2.33823e-05	pcRNA	smoking, age adjusted
ADCY7	95.9971	0.718458	0.133781	5.37041	7.85585e-08	2.72214e-05	pcRNA	smoking, age adjusted
MAGEL2	41.7283	0.815916	0.152427	5.35284	8.65866e-08	2.93214e-05	pcRNA	smoking, age adjusted
DAZ2	221.195	0.808938	0.151264	5.34786	8.90015e-08	2.94694e-05	pcRNA	smoking, age adjusted
FAM160A2	19.4351	0.724624	0.136185	5.32089	1.03259e-07	3.3447e-05	pcRNA	smoking, age adjusted
AFTPH	46.7116	-0.615867	0.116019	-5.30832	1.10642e-07	3.50757e-05	pcRNA	smoking, age adjusted
PPM1D	106.354	0.719337	0.136028	5.28815	1.23557e-07	3.83542e-05	pcRNA	smoking, age adjusted
FOXO6	14.3597	-0.793892	0.1504	-5.27856	1.30205e-07	3.9593e-05	pcRNA	smoking, age adjusted
APOH	82.4466	0.769458	0.146517	5.25165	1.50741e-07	4.22317e-05	pcRNA	smoking, age adjusted
CFHR3	56.7364	-0.783264	0.149025	-5.25592	1.4729e-07	4.22317e-05	pcRNA	smoking, age adjusted
GOLGA8M	46.8076	0.680456	0.129723	5.24546	1.55889e-07	4.22317e-05	pcRNA	smoking, age adjusted
HECA	123.733	-0.778803	0.148213	-5.25462	1.48334e-07	4.22317e-05	pcRNA	smoking, age adjusted
HIST1H3A	41.9597	0.800323	0.152299	5.25496	1.4806e-07	4.22317e-05	pcRNA	smoking, age adjusted
PLCD3	31.1726	-0.764319	0.145641	-5.24795	1.53802e-07	4.22317e-05	pcRNA	smoking, age adjusted
RCAN1	104.269	0.713986	0.137053	5.20956	1.89289e-07	5.03645e-05	pcRNA	smoking, age adjusted
CCT6A	11.3347	-0.779899	0.150075	-5.19673	2.02821e-07	5.30181e-05	pcRNA	smoking, age adjusted
ADAMTSL1	1326.71	0.752396	0.144988	5.18937	2.11008e-07	5.42072e-05	pcRNA	smoking, age adjusted
FBXO33	86.0222	0.710858	0.13759	5.16651	2.38506e-07	6.0233e-05	pcRNA	smoking, age adjusted
URGCP	40.4559	-0.641003	0.124278	-5.15781	2.49855e-07	6.20473e-05	pcRNA	smoking, age adjusted
USP44	42.0863	-0.735379	0.142882	-5.14677	2.65016e-07	6.47333e-05	pcRNA	smoking, age adjusted
FFAR4	19.07	0.75072	0.147294	5.09675	3.45532e-07	8.30391e-05	pcRNA	smoking, age adjusted
SSTR1	43.5466	0.776776	0.152564	5.09147	3.55306e-07	8.40326e-05	pcRNA	smoking, age adjusted
SLC25A40	16.2814	0.715362	0.140783	5.08131	3.74833e-07	8.72657e-05	pcRNA	smoking, age adjusted
MGST1	166.788	0.591955	0.116763	5.0697	3.98435e-07	9.0444e-05	pcRNA	smoking, age adjusted
NOL12	18.6138	-0.751379	0.14824	-5.06866	4.00624e-07	9.0444e-05	pcRNA	smoking, age adjusted
CREB1	51.1569	-0.546025	0.108089	-5.05164	4.38036e-07	9.74139e-05	pcRNA	smoking, age adjusted
LATS2	135.817	0.637417	0.126473	5.03993	4.65705e-07	0.000102044	pcRNA	smoking, age adjusted
MYCT1	90.7274	-0.72355	0.144594	-5.00401	5.61491e-07	0.000121249	pcRNA	smoking, age adjusted
APOPT1	54.5178	-0.690835	0.138277	-4.99603	5.85213e-07	0.000124294	pcRNA	smoking, age adjusted
FTSJ1	12.1982	-0.76258	0.152708	-4.99372	5.92271e-07	0.000124294	pcRNA	smoking, age adjusted
TTC7B	309.514	0.652351	0.130832	4.98615	6.15932e-07	0.000127464	pcRNA	smoking, age adjusted
BUD13	18.954	-0.740683	0.148742	-4.97966	6.36954e-07	0.000130008	pcRNA	smoking, age adjusted
BNIPL	11.5859	-0.742944	0.149903	-4.95618	7.18921e-07	0.000144756	pcRNA	smoking, age adjusted
CYBRD1	18.7534	-0.67074	0.135466	-4.95137	7.36939e-07	0.000146405	pcRNA	smoking, age adjusted
ADH7	39.5732	-0.715811	0.145022	-4.93587	7.97956e-07	0.00015441	pcRNA	smoking, age adjusted
TTLL12	46.5585	-0.695841	0.140963	-4.93635	7.95998e-07	0.00015441	pcRNA	smoking, age adjusted
FAM69A	113.334	-0.567567	0.115565	-4.91125	9.04983e-07	0.000172875	pcRNA	smoking, age adjusted
FOXRED2	32.4485	-0.716628	0.146602	-4.88824	1.01739e-06	0.000190334	pcRNA	smoking, age adjusted
LACTB	83.8679	-0.737167	0.150842	-4.88702	1.02372e-06	0.000190334	pcRNA	smoking, age adjusted
VANGL1	74.5025	0.66498	0.136129	4.88492	1.0347e-06	0.000190334	pcRNA	smoking, age adjusted
TRMT12	9.73645	0.745871	0.152925	4.87736	1.07513e-06	0.000195359	pcRNA	smoking, age adjusted
AATK-AS1	11.7635	-0.714981	0.146803	-4.87033	1.1141e-06	0.000200002	pcRNA	smoking, age adjusted
PIK3R2	20.3587	-0.716495	0.147467	-4.85868	1.18168e-06	0.000209608	pcRNA	smoking, age adjusted
NSUN7	58.7242	-0.609557	0.125785	-4.84604	1.25951e-06	0.000220784	pcRNA	smoking, age adjusted
PRKCA	1545.5	-0.650497	0.134718	-4.82858	1.37513e-06	0.000238249	pcRNA	smoking, age adjusted
ZFP37	11.4482	0.720211	0.14934	4.82263	1.41681e-06	0.000242649	pcRNA	smoking, age adjusted
MADD	57.6454	-0.57186	0.118702	-4.8176	1.45294e-06	0.000246009	pcRNA	smoking, age adjusted
LAT	10.3052	0.735259	0.152964	4.80675	1.53407e-06	0.000256828	pcRNA	smoking, age adjusted
GJA1	31.6126	-0.733812	0.152999	-4.79619	1.61709e-06	0.000267718	pcRNA	smoking, age adjusted
ZC3H7B	80.4544	-0.635725	0.133435	-4.76431	1.89499e-06	0.000310278	pcRNA	smoking, age adjusted
CHRM2	366.379	0.723051	0.152584	4.73871	2.15083e-06	0.000344596	pcRNA	smoking, age adjusted
SIGLEC1	14.9646	0.706503	0.14908	4.73909	2.14684e-06	0.000344596	pcRNA	smoking, age adjusted
ZNF234	165.922	-0.679233	0.143753	-4.72499	2.30123e-06	0.000364769	pcRNA	smoking, age adjusted
ZKSCAN1	20.7839	-0.616579	0.131182	-4.70019	2.59923e-06	0.000407669	pcRNA	smoking, age adjusted
GAL3ST2	42.35	-0.69965	0.149938	-4.66626	3.0673e-06	0.00047607	pcRNA	smoking, age adjusted
CTD-2192J16,20	41.5563	-0.60246	0.129186	-4.6635	3.10878e-06	0.000477534	pcRNA	smoking, age adjusted
CPSF7	22.8893	-0.600251	0.128986	-4.6536	3.26193e-06	0.000490936	pcRNA	smoking, age adjusted
ST3GAL3	667.547	0.664071	0.142666	4.65472	3.24416e-06	0.000490936	pcRNA	smoking, age adjusted
GPKOW	13.6477	0.699268	0.151611	4.61226	3.98317e-06	0.000593492	pcRNA	smoking, age adjusted
ALOX15	19.4241	0.699402	0.152167	4.59629	4.30082e-06	0.000634477	pcRNA	smoking, age adjusted
RTN3	107.755	-0.404008	0.0885313	-4.56345	5.03199e-06	0.000735065	pcRNA	smoking, age adjusted
ALDH6A1	25.4498	0.589355	0.129825	4.53962	5.63566e-06	0.000815255	pcRNA	smoking, age adjusted
C5orf58	65.4847	0.678646	0.150017	4.5238	6.07379e-06	0.000870187	pcRNA	smoking, age adjusted
ZNF85	20.7884	-0.641535	0.142082	-4.51526	6.32406e-06	0.000897414	pcRNA	smoking, age adjusted
PLLP	43.252	0.597024	0.132672	4.50001	6.79491e-06	0.000955134	pcRNA	smoking, age adjusted
SPATS1	99.2308	-0.627912	0.139757	-4.49289	7.02638e-06	0.00097844	pcRNA	smoking, age adjusted
PLXNA1	92.1885	0.606145	0.134978	4.4907	7.09886e-06	0.000979379	pcRNA	smoking, age adjusted
piR-hsa-27133	2920.46	-1.59773	0.209542	-7.6249	2.44229e-14	7.10706e-12	piRNA	smoking, age adjusted
piR-hsa-27134	2920.62	-1.59771	0.209537	-7.62496	2.44117e-14	7.10706e-12	piRNA	smoking, age adjusted
piR-hsa-26947	46.8031	-1.09059	0.224063	-4.86734	1.13112e-06	0.000219437	piRNA	smoking, age adjusted
SNORD14B	29.3301	1.54196	0.281336	5.48083	4.23344e-08	2.41306e-06	snoRNA	smoking, age adjusted
SNORD15A	8.12134	1.63026	0.347646	4.68943	2.73974e-06	7.80825e-05	snoRNA	smoking, age adjusted
SNORD62A	27.3637	1.30224	0.289405	4.49972	6.80422e-06	9.69601e-05	snoRNA	smoking, age adjusted
SNORD62B	27.3637	1.30224	0.289405	4.49972	6.80422e-06	9.69601e-05	snoRNA	smoking, age adjusted
U3	594.198	-0.859884	0.218125	-3.94217	8.07491e-05	0.00092054	snoRNA	smoking, age adjusted
RNU6-6P	78.7101	1.40181	0.252712	5.54705	2.90534e-08	5.26639e-06	snRNA	smoking, age adjusted
RNU6-7	81.4152	1.36988	0.251887	5.43847	5.37387e-08	5.26639e-06	snRNA	smoking, age adjusted
RNU6-15P	74.7287	1.28202	0.24715	5.18721	2.13465e-07	1.39464e-05	snRNA	smoking, age adjusted
RNU6-36P	75.4914	1.18077	0.244967	4.82011	1.43482e-06	7.03061e-05	snRNA	smoking, age adjusted
RNU5E-1	136.615	1.24667	0.266674	4.67489	2.94111e-06	0.000115291	snRNA	smoking, age adjusted
RNU6-820P	34.2798	1.24363	0.271352	4.58308	4.58179e-06	0.000149672	snRNA	smoking, age adjusted
RNU5A-8P	50.0205	1.39159	0.309035	4.503	6.69994e-06	0.000185587	snRNA	smoking, age adjusted
RNU6-4P	80.1293	1.12878	0.252138	4.47686	7.57498e-06	0.000185587	snRNA	smoking, age adjusted
RNU5F-1	46.8281	1.45499	0.327097	4.44818	8.65994e-06	0.000188594	snRNA	smoking, age adjusted
RNU5D-1	54.4001	1.34213	0.304615	4.40598	1.05306e-05	0.000200466	snRNA	smoking, age adjusted
RNU6-953P	17.0011	1.30441	0.297022	4.39163	1.12506e-05	0.000200466	snRNA	smoking, age adjusted
RNU5E-6P	44.1489	1.34801	0.324041	4.15999	3.18262e-05	0.000519827	snRNA	smoking, age adjusted
21435_Lys_tRNA	1619.15	-1.58798	0.200036	-7.93847	2.04692e-15	3.61514e-13	tRNA	smoking, age adjusted
23497_Lys_tRNA	1618.32	-1.58437	0.200145	-7.91609	2.45094e-15	3.61514e-13	tRNA	smoking, age adjusted
30986_Pseudo_tRNA	109.086	-1.56835	0.208121	-7.53577	4.85453e-14	4.77363e-12	tRNA	smoking, age adjusted

## Sheet: Table S5 Age adj ass 0.05
RNA	baseMean	log2FoldChange	lfcSE	stat	pvalue	padj	type	trait
AAAAGTTGGGTTGAGAGGGCGA	80.0524	1.68286	0.164017	10.2603	1.06352e-24	3.2363e-21	isomiRb	body size, age adjusted
CGGATTTTTGGAGCAGGGAG	34.2677	1.23572	0.170724	7.2381	4.55021e-13	6.92314e-10	isomiRb	body size, age adjusted
ACGGATTTTTGGAGCAGGGAG	19.1179	1.14972	0.167909	6.84724	7.52904e-12	7.63695e-09	isomiRb	body size, age adjusted
AACGGATTTTTGGAGCAGGGAG	19.7832	1.17353	0.172579	6.79997	1.04638e-11	7.96036e-09	isomiRb	body size, age adjusted
AGGAGTGGGGGGTGGGACG	51.7493	1.2742	0.189291	6.73143	1.68e-11	1.02245e-08	isomiRb	body size, age adjusted
AAAAGTTGGGTTGAGAGGGCGT	11.7335	1.10106	0.165143	6.66727	2.60604e-11	1.3217e-08	isomiRb	body size, age adjusted
AAAAGTTGGGTTGAGAGGGCG	23.2932	1.05248	0.160312	6.56517	5.19734e-11	2.25936e-08	isomiRb	body size, age adjusted
AACGGATTTTTGGAGCAGGG	16.1867	1.12049	0.184953	6.05822	1.37635e-09	5.2353e-07	isomiRb	body size, age adjusted
AAAAGTTGGGTTGAGAGGGCGAA	10.0858	0.985923	0.170151	5.79441	6.85618e-09	2.08634e-06	isomiRb	body size, age adjusted
CGGGGCAGCTCAGTACAGG	825.746	0.933906	0.160917	5.80364	6.48901e-09	2.08634e-06	isomiRb	body size, age adjusted
CGGGGCAGCTCAGTACAG	55.6086	0.938001	0.164702	5.69516	1.23258e-08	3.40976e-06	isomiRb	body size, age adjusted
CGGGGCAGCTCAGTACAGA	44.4257	0.898453	0.165745	5.42069	5.93685e-08	1.50549e-05	isomiRb	body size, age adjusted
TGAGGTAGTAGGTTGTGT	155.058	0.754321	0.14246	5.29496	1.19045e-07	2.78656e-05	isomiRb	body size, age adjusted
TTAGGGGCAGAGAGCGAGACT	15.6474	0.899799	0.171809	5.23721	1.63019e-07	3.54333e-05	isomiRb	body size, age adjusted
CGGGGCAGCTCAGTACA	28.1564	0.880389	0.170697	5.1576	2.50134e-07	5.07438e-05	isomiRb	body size, age adjusted
GGGGCAGCTCAGTACAGG	63.2292	0.811027	0.158027	5.13221	2.86354e-07	5.44609e-05	isomiRb	body size, age adjusted
GGGCAGCTCAGTACAGG	10.7564	0.839501	0.167907	4.9998	5.73898e-07	0.000102728	isomiRb	body size, age adjusted
TTGAGTGTGACAATGGTGTTT	10.4829	0.859508	0.17671	4.86395	1.15067e-06	0.000194526	isomiRb	body size, age adjusted
CTTTCAGTCGGATGTTTAC	13.0094	0.864676	0.178785	4.8364	1.32209e-06	0.000211744	isomiRb	body size, age adjusted
TATTGCACTTGTCCCGGCCTGG	88.293	0.745025	0.15511	4.8032	1.56152e-06	0.000237585	isomiRb	body size, age adjusted
TACCCTGTAGATCCGAATT	11.3109	0.787992	0.166493	4.73287	2.21366e-06	0.00032077	isomiRb	body size, age adjusted
AGGAGTGGGGGGTGGGACGT	59.2878	0.814244	0.176509	4.61305	3.96805e-06	0.00054792	isomiRb	body size, age adjusted
GGAGTGGGGGGTGGGACGT	17.2599	0.84028	0.182505	4.60416	4.14136e-06	0.00054792	isomiRb	body size, age adjusted
ACAGGAGTGGGGGGTGGGACGG	10.6257	0.805701	0.178316	4.51839	6.23108e-06	0.000790048	isomiRb	body size, age adjusted
AAACCGTTACCATTACTGAGG	142.596	0.736276	0.163756	4.49618	6.91866e-06	0.00084214	isomiRb	body size, age adjusted
TGAGGTAGTAGGTTGTAT	84.7149	0.695211	0.155125	4.48161	7.40815e-06	0.000867038	isomiRb	body size, age adjusted
TGGGATTACAGGCGTGAGC	12.1845	0.813192	0.183263	4.43729	9.10991e-06	0.00102672	isomiRb	body size, age adjusted
GGGGCAGCTCAGTACAG	6.51286	0.767899	0.175416	4.3776	1.19996e-05	0.0013041	isomiRb	body size, age adjusted
TCAGTGCACTACAGAACTTTGG	113.239	0.536148	0.123082	4.35601	1.32452e-05	0.00138983	isomiRb	body size, age adjusted
TTAGGGGCAGAGAGCGAGACTTT	11.2082	0.714573	0.168873	4.23142	2.32225e-05	0.00235554	isomiRb	body size, age adjusted
TGAGGTAGTAGTTTGTGCTGTG	34.7696	0.530159	0.12921	4.10307	4.077e-05	0.00400203	isomiRb	body size, age adjusted
ATGACCTATGAATTGACAGACA	12.3702	0.732742	0.179726	4.07699	4.56225e-05	0.00433841	isomiRb	body size, age adjusted
TACCCTGTAGAACCGAATT	19.8707	0.627975	0.155219	4.04574	5.21587e-05	0.00479647	isomiRb	body size, age adjusted
TGAGGTAGTAGATTGTAT	67.7995	0.659693	0.163315	4.03938	5.35919e-05	0.00479647	isomiRb	body size, age adjusted
GAGGTAGTAGGTTGTGT	8.62868	0.612522	0.153941	3.97895	6.92195e-05	0.00601814	isomiRb	body size, age adjusted
CGTACCGTGAGTAATAATG	72.2343	0.513836	0.134778	3.81247	0.000137583	0.0116296	isomiRb	body size, age adjusted
TAACTGAAAGTGGAGACG	168.837	0.544788	0.144104	3.78053	0.000156498	0.0128709	isomiRb	body size, age adjusted
ACAGGAGTGGGGGGTGGGACGT	777.96	0.64896	0.173878	3.73226	0.000189768	0.0144504	isomiRb	body size, age adjusted
ACCGTGAGTAATAATGCG	6.14448	0.55999	0.149797	3.73833	0.000185243	0.0144504	isomiRb	body size, age adjusted
CTTTCAGTCGGATGTTTACAGTT	13.6281	0.644504	0.172696	3.73202	0.00018995	0.0144504	isomiRb	body size, age adjusted
CAGTGCACTACAGAACTTTGT	163.919	0.360463	0.0976374	3.69186	0.000222623	0.0160324	isomiRb	body size, age adjusted
CTGGGTGTAGTGGGGAAC	17.9273	0.626823	0.17012	3.68461	0.000229056	0.0160324	isomiRb	body size, age adjusted
TGAGGTAGTAGGTTGTGTA	5.57221	0.585767	0.158868	3.68714	0.000226789	0.0160324	isomiRb	body size, age adjusted
TGGAGTGTGACCATGGTGTTT	28.5268	0.697152	0.189364	3.68155	0.000231819	0.0160324	isomiRb	body size, age adjusted
TACAGTACTGTGATAACTGG	31.8602	0.511351	0.139295	3.671	0.000241601	0.0163376	isomiRb	body size, age adjusted
CGGGGCAGCTCAGTACAGT	7.47823	0.674351	0.187174	3.60281	0.000314797	0.0208245	isomiRb	body size, age adjusted
GCGGGTGCGGGGGTGGGC	71.8674	0.610273	0.169947	3.59096	0.00032946	0.0213308	isomiRb	body size, age adjusted
AATGGATTTTTGGAGCGGGGAG	13.2699	0.55674	0.155858	3.57209	0.000354145	0.0222905	isomiRb	body size, age adjusted
GGTAGTAGGTTGTGTGGT	12.8071	0.439996	0.123297	3.56857	0.000358933	0.0222905	isomiRb	body size, age adjusted
TGAGAACTGAATTCCATGGGTG	12.0734	0.502146	0.141478	3.5493	0.000386261	0.0235079	isomiRb	body size, age adjusted
CTAGACTGAAGCTCCTTGAGGG	20.2748	0.404998	0.114641	3.53274	0.000411273	0.0245393	isomiRb	body size, age adjusted
GGTAGTAGTTTGTGCTGTT	21.1593	0.365331	0.104035	3.51163	0.000445363	0.0247287	isomiRb	body size, age adjusted
GTACCGTGAGTAATAATG	12.4747	0.496139	0.141323	3.51069	0.000446953	0.0247287	isomiRb	body size, age adjusted
TCAGTGCTCTACAGAACTTTGT	5.86608	0.461881	0.13132	3.51722	0.000436085	0.0247287	isomiRb	body size, age adjusted
TGGTAGACTATGGAACGTAGG	25.8282	0.535907	0.152571	3.51251	0.000443897	0.0247287	isomiRb	body size, age adjusted
ACCCTGTAGATCCGAATTTG	16.339	0.508756	0.145198	3.50388	0.000458534	0.0249164	isomiRb	body size, age adjusted
ACCCTGTAGAACCGAATTTG	19.7534	0.482103	0.140173	3.43934	0.000583136	0.030076	isomiRb	body size, age adjusted
ACCCTGTAGATCCGAATTTGTGA	61.7275	0.542173	0.157438	3.44373	0.00057374	0.030076	isomiRb	body size, age adjusted
TCGTACCGTGAGTAATAATG	610.605	0.462548	0.134281	3.44464	0.000571816	0.030076	isomiRb	body size, age adjusted
CAGTGCACTACAGAACTTT	6.89984	0.359161	0.105341	3.40951	0.000650805	0.0328192	isomiRb	body size, age adjusted
TGAGGTAGTAGGTTGTGTG	95.5431	0.42357	0.12434	3.40655	0.000657894	0.0328192	isomiRb	body size, age adjusted
AGTAATCCAGGATAGGCT	9.36714	0.469011	0.138201	3.39368	0.000689599	0.0333087	isomiRb	body size, age adjusted
TCAGTGCACTACAGTACTTTGT	4.59886	0.502031	0.147766	3.39748	0.000680093	0.0333087	isomiRb	body size, age adjusted
TTCAAGTAATCCAGGATAGGCG	91.879	0.47014	0.13905	3.38109	0.000721985	0.0343281	isomiRb	body size, age adjusted
ATTGCACTTGTCCCGGCCTGTA	4.70936	0.540854	0.160977	3.35981	0.000779958	0.036514	isomiRb	body size, age adjusted
GGGTGCGGGGGTGGGCG	66.8886	0.564478	0.168826	3.34355	0.000827128	0.0381356	isomiRb	body size, age adjusted
AACCCGTAGATCCGATCTT	13.8927	0.399441	0.119628	3.33904	0.000840682	0.038182	isomiRb	body size, age adjusted
TCAGTGCACTACAGGACTTTGT	33.2313	0.344449	0.10356	3.32607	0.000880789	0.0394153	isomiRb	body size, age adjusted
CAGTGCACTACAGAACTTTG	14.311	0.36445	0.110485	3.29865	0.000971517	0.0428453	isomiRb	body size, age adjusted
TGGATTTTTGGAGCAGGGAGG	89.4752	0.494863	0.150691	3.28395	0.00102362	0.0444982	isomiRb	body size, age adjusted
TGAGGTAGTAGGTTGTATGG	5.35464	0.566885	0.173361	3.26996	0.00107561	0.0459059	isomiRb	body size, age adjusted
TGAGGTAGTAGTTTGTGC	16.8225	0.521649	0.159663	3.2672	0.00108617	0.0459059	isomiRb	body size, age adjusted
CATTGCACTTGTCTCGGTCTGG	5.13356	0.500314	0.153408	3.26133	0.0011089	0.0462244	isomiRb	body size, age adjusted
TTCACAGTGGCTAAGTTCTT	6.00738	0.56752	0.174456	3.25308	0.00114162	0.0469452	isomiRb	body size, age adjusted
TTTGTGGTTCAGTGGTAGAATTCTCGC	119.103	1.66773	0.192827	8.64882	5.20341e-18	1.85085e-14	isotRNA	body size, age adjusted
ATTTGTGGTTCAGTGGTAGAATTCTCGC	175.956	1.43632	0.169031	8.49738	1.93922e-17	2.36129e-14	isotRNA	body size, age adjusted
TTGGTGGTTCAGTGGTAGAATTCTCGT	306.69	1.51671	0.178557	8.49429	1.99153e-17	2.36129e-14	isotRNA	body size, age adjusted
TTGGTGGTTCAGTGGTAGAATTCTCGC	1346.11	1.30821	0.155914	8.39061	4.83637e-17	4.30074e-14	isotRNA	body size, age adjusted
ATTGGTGGTTCAGTGGTAGAATTCTCGT	459.322	1.40388	0.16866	8.32374	8.52298e-17	6.06324e-14	isotRNA	body size, age adjusted
ATTGGTGGTTCAGTGGTAGAATTCTCGC	2021.86	1.21268	0.147219	8.2372	1.76284e-16	1.04507e-13	isotRNA	body size, age adjusted
ATTGTGGTTCAGTGGTAGAATTCTCGC	279.646	1.20296	0.154093	7.80671	5.8699e-15	2.98275e-12	isotRNA	body size, age adjusted
TTGTGGTTCAGTGGTAGAATTCTCGC	216.365	1.21096	0.158017	7.66348	1.80957e-14	8.0458e-12	isotRNA	body size, age adjusted
ATTGGTGGTTCAGTGGTAGAATTCTCGA	77.4335	1.4058	0.193843	7.25229	4.09797e-13	1.61961e-10	isotRNA	body size, age adjusted
ATTGTGGTTCAGTGGTAGAATTCTCGT	64.1729	1.43129	0.200549	7.13687	9.54789e-13	3.39619e-10	isotRNA	body size, age adjusted
TTGGTGGTTCAGTGGTAGAATTCTCGA	50.6883	1.46757	0.221276	6.63231	3.30466e-11	1.06861e-08	isotRNA	body size, age adjusted
ATTTGTGGTTCAGTGGTAGAATTCTCGT	38.7617	1.59523	0.243742	6.54474	5.95991e-11	1.76662e-08	isotRNA	body size, age adjusted
TTGTGGTTCAGTGGTAGAATTCTCGT	47.0888	1.35452	0.219899	6.15975	7.28579e-10	1.99351e-07	isotRNA	body size, age adjusted
TTTGTGGTTCAGTGGTAGAATTCTCGT	26.0906	1.56647	0.27396	5.7179	1.07849e-08	2.74012e-06	isotRNA	body size, age adjusted
ATGGGTGGTTCAGTGGTAGAATTCTCGC	52.1541	0.929494	0.164316	5.65673	1.54281e-08	3.65853e-06	isotRNA	body size, age adjusted
TGGGTGGTTCAGTGGTAGAATTCTCGC	32.8305	1.22338	0.217561	5.62315	1.87502e-08	4.1684e-06	isotRNA	body size, age adjusted
GCGGAAGCGTGCTGGGC	3022.69	-1.21007	0.215717	-5.60954	2.02867e-08	4.24469e-06	isotRNA	body size, age adjusted
TCCCTGGTGGTCTAGTGGTTAGGATTTGGCGC	113.882	0.804399	0.144118	5.58153	2.38418e-08	4.7114e-06	isotRNA	body size, age adjusted
TCCCTGTGGTCTAGTGGTTAGGATTTGGCGC	64.5841	0.935167	0.177404	5.2714	1.35384e-07	2.53452e-05	isotRNA	body size, age adjusted
GCAGCGGAAGCGTGCTGGGC	4211.98	-1.09413	0.212627	-5.14577	2.66423e-07	4.73834e-05	isotRNA	body size, age adjusted
TTGGTGGTTCAGTGGTAGAATTCTCGCT	192.254	0.603673	0.124114	4.86384	1.15128e-06	0.000195004	isotRNA	body size, age adjusted
ATTAGTGGTTCAGTGGTAGAATTCTCGC	8.0505	1.3713	0.284367	4.82228	1.41928e-06	0.000229472	isotRNA	body size, age adjusted
ATTGTGGTTCAGTGGTAGAATTCTCGA	8.82259	1.34816	0.282112	4.77881	1.76333e-06	0.000272703	isotRNA	body size, age adjusted
CAGCGGAAGCGTGCTGGGC	1741.02	-0.969985	0.205563	-4.71868	2.37379e-06	0.000351815	isotRNA	body size, age adjusted
TTGTGGTTCAGTGGTAGAATTCTCGCC	98.9532	0.571663	0.124052	4.60826	4.06059e-06	0.00057774	isotRNA	body size, age adjusted
ATTGGTGGTTCAGTGGTAGAATTCCCGC	4.61113	1.31158	0.286379	4.57989	4.6523e-06	0.00063647	isotRNA	body size, age adjusted
TTGGTGGTTCAGTGGTAGAATTCTCG	188.604	0.522286	0.114732	4.55222	5.30827e-06	0.000699316	isotRNA	body size, age adjusted
ATGTGGTTCAGTGGTAGAATTCTCGC	6.61825	1.28161	0.283849	4.5151	6.32878e-06	0.000803982	isotRNA	body size, age adjusted
AGCGGAAGCGTGCTGGGC	624.088	-0.851917	0.199281	-4.27496	1.91176e-05	0.00234487	isotRNA	body size, age adjusted
TTGGTGGTTCAGTGGTAGAATTCTCGCC	710.845	0.469645	0.111714	4.20399	2.62254e-05	0.00310946	isotRNA	body size, age adjusted
GCAGCGGAAGCGTGCTGGG	128.317	-0.960919	0.23013	-4.17555	2.97273e-05	0.00341097	isotRNA	body size, age adjusted
CGCAGCGGAAGCGTGCTGGGC	135.204	-0.913054	0.222702	-4.09988	4.13356e-05	0.00459471	isotRNA	body size, age adjusted
AGCGGAAGCGTGCTGGG	207.42	-0.915628	0.223882	-4.08978	4.31786e-05	0.00465413	isotRNA	body size, age adjusted
GCATTGGTGGTTTAGTGGTAGAATTCTCGCC	62.6022	0.535796	0.131251	4.08221	4.46092e-05	0.00466691	isotRNA	body size, age adjusted
TCCGTAGTGTAGTGGTTATCACGTTCGCC	16.0437	0.928389	0.228758	4.0584	4.94104e-05	0.00502151	isotRNA	body size, age adjusted
ATTGGTGGTTCAGTGGTAGGATTCTCGC	6.07631	1.15504	0.285228	4.04953	5.13212e-05	0.00507082	isotRNA	body size, age adjusted
TTGGTGGTTCAGTGGTAGAATTCTCGCA	50.4018	0.589841	0.146217	4.034	5.48342e-05	0.00527149	isotRNA	body size, age adjusted
TTGTGGTTCAGTGGTAGAATTCTCGCT	25.3541	0.716942	0.181142	3.95791	7.56088e-05	0.00707738	isotRNA	body size, age adjusted
ATGGGTGGTTCAGTGGTAGAATTCTCGT	7.77891	1.09817	0.283258	3.87694	0.000105778	0.00957462	isotRNA	body size, age adjusted
TGTGGTTCAGTGGTAGAATTCTCGC	68.4123	0.499048	0.128866	3.87262	0.000107671	0.00957462	isotRNA	body size, age adjusted
TTCCGTAGTGTAGTGGTTATCACGTTCGCC	19.0731	0.787331	0.203749	3.86422	0.000111445	0.00966854	isotRNA	body size, age adjusted
ATTGTGGTTCAGTGGTAGAATTCTCGCC	160.774	0.466537	0.12304	3.79175	0.00014959	0.0123742	isotRNA	body size, age adjusted
TCCCTGGTGGTCTAGTGGTTAGGATTTGGCGT	21.3362	0.823538	0.217035	3.7945	0.000147943	0.0123742	isotRNA	body size, age adjusted
ATTTGTGGTTCAGTGGTAGAATTCTCGCC	58.8469	0.560023	0.151092	3.7065	0.000210144	0.0169882	isotRNA	body size, age adjusted
ATTGGTGGTCCAGTGGTAGAATTCTCGC	3.58123	1.04485	0.283235	3.689	0.000225139	0.017796	isotRNA	body size, age adjusted
GGTGGTTCAGTGGTAGAATTCTCGC	269.645	0.349822	0.0952023	3.67451	0.000238304	0.0184271	isotRNA	body size, age adjusted
ATTGGTGGTTCAGTGGTAGAATTCTCG	324.255	0.374312	0.10218	3.66327	0.000249014	0.0188456	isotRNA	body size, age adjusted
ATTGGTGGTTCAGTGGTAGAATCCTCGC	4.04756	1.04536	0.285942	3.65583	0.000256353	0.0189968	isotRNA	body size, age adjusted
ATCGGTGGTTCAGTGGTAGAATTCTCGC	3.08529	1.02864	0.284618	3.6141	0.00030139	0.0200465	isotRNA	body size, age adjusted
ATTGGTGGCTCAGTGGTAGAATTCTCGC	3.73692	1.03231	0.285709	3.61315	0.000302495	0.0200465	isotRNA	body size, age adjusted
ATTGGTGGTTCAGTGGTAGAGTTCTCGC	2.97959	1.03123	0.285535	3.61158	0.000304333	0.0200465	isotRNA	body size, age adjusted
GACGAGGTGGCCGAGTGG	67.2511	-0.945348	0.260977	-3.62233	0.000291956	0.0200465	isotRNA	body size, age adjusted
GCATTGGTGGTGCAGTGGTAGAATTCTCGCC	14.1031	0.848086	0.233632	3.63001	0.000283406	0.0200465	isotRNA	body size, age adjusted
TCGTTGGTCTAGGGGTATGATTCTCGCTT	7.58788	1.02189	0.282934	3.61174	0.000304149	0.0200465	isotRNA	body size, age adjusted
TGGTGGTTCAGTGGTAGAATTCTCGC	333.842	0.369266	0.10265	3.59735	0.000321481	0.020791	isotRNA	body size, age adjusted
ATTGGTGGTTCAGTGGTAGAATTCTCGCT	345.841	0.418986	0.116624	3.59263	0.000327358	0.0207931	isotRNA	body size, age adjusted
GGGGATGTAGCTCAGTG	53.7703	-0.859995	0.240647	-3.57369	0.000351991	0.0215868	isotRNA	body size, age adjusted
TTTGTGGTTCAGTGGTAGAATTCTCGCC	35.7683	0.629513	0.175936	3.57809	0.000346119	0.0215868	isotRNA	body size, age adjusted
TGGGTGGTTCAGTGGTAGAATTCTCGT	5.39554	1.00365	0.28368	3.53796	0.000403238	0.0243105	isotRNA	body size, age adjusted
GCATTGGTGGTTTAGTGGTAGAATTCTCGCT	14.4555	0.698789	0.198188	3.52589	0.000422056	0.0250209	isotRNA	body size, age adjusted
ATTGGTGGTTCAGTGGTGGAATTCTCGC	3.32166	0.990449	0.281353	3.52031	0.00043104	0.0251346	isotRNA	body size, age adjusted
TTAGTGGTTCAGTGGTAGAATTCTCGC	5.18407	0.948749	0.270452	3.50801	0.000451479	0.0259018	isotRNA	body size, age adjusted
TCCGTAGTGTAGTGGTTATCACGTTCGCCT	7.88151	0.971194	0.278605	3.48591	0.000490462	0.0276917	isotRNA	body size, age adjusted
TCCCTGGTGTTCTAGTGGTTAGGATTCGGCGC	11.1924	0.827747	0.237809	3.48073	0.000500054	0.0277921	isotRNA	body size, age adjusted
GCATTGGTGGTTCAGTGGTAGAATGCTCGCC	17.8887	0.853643	0.245913	3.47133	0.000517894	0.0283408	isotRNA	body size, age adjusted
GCCGCTGGTGTAGTGGTATCATGCAAGATT	17.1223	0.793736	0.229997	3.45107	0.000558378	0.0300932	isotRNA	body size, age adjusted
ATTGGTGGTTCAGTGGTAGAATTCTCGCA	93.2379	0.451685	0.131057	3.44647	0.00056796	0.0301527	isotRNA	body size, age adjusted
TCCCTGGTGGTCTAGTGGTTAGGATTTGGC	20.0699	0.711696	0.2086	3.41177	0.000645433	0.0337618	isotRNA	body size, age adjusted
ATTGTGGTTCAGTGGTAGAATTCTCGCT	42.9211	0.521853	0.153715	3.39495	0.000686421	0.03488	isotRNA	body size, age adjusted
GCATTGTGGTTTAGTGGTAGAATTCTCGCC	5.82635	0.919315	0.270521	3.39831	0.000678034	0.03488	isotRNA	body size, age adjusted
TTGTGGTTCAGTGGTAGAATTCTCGCA	4.63465	0.919721	0.272787	3.37157	0.00074741	0.0374442	isotRNA	body size, age adjusted
TCCCTGGTGGTCTAGTGGTTAGGATTTGGCG	61.7383	0.55861	0.166227	3.36052	0.000777946	0.0383215	isotRNA	body size, age adjusted
TTGTGGTTCAGTGGTAGAATTCTCGA	6.20894	0.950937	0.283226	3.35751	0.000786468	0.0383215	isotRNA	body size, age adjusted
CERNA1	41.3212	-1.12155	0.146396	-7.66111	1.84331e-14	2.73743e-11	lincRNA	body size, age adjusted
LINC01446	120.739	0.96752	0.126334	7.65844	1.88204e-14	2.73743e-11	lincRNA	body size, age adjusted
LINC01801	56.1492	-0.948136	0.128247	-7.39304	1.43515e-13	1.39161e-10	lincRNA	body size, age adjusted
RP11-20A20,2	70.9569	0.974343	0.137623	7.07981	1.44349e-12	1.04978e-09	lincRNA	body size, age adjusted
LINC01902	50.0411	0.919373	0.134737	6.82347	8.887e-12	5.17046e-09	lincRNA	body size, age adjusted
RP11-269F21,3	177.298	-0.677329	0.102353	-6.61761	3.65063e-11	1.76995e-08	lincRNA	body size, age adjusted
LINC02213	39.3035	-0.973624	0.155291	-6.26968	3.6179e-10	1.5035e-07	lincRNA	body size, age adjusted
AC073283,4	11101.3	0.820621	0.138961	5.90541	3.5176e-09	1.27909e-06	lincRNA	body size, age adjusted
LINC01281	12.283	-0.803195	0.137658	-5.83472	5.38801e-09	1.56737e-06	lincRNA	body size, age adjusted
RP4-749H3,2	9.89847	-0.898073	0.153809	-5.83887	5.25563e-09	1.56737e-06	lincRNA	body size, age adjusted
RP5-1139I1,1	77.9909	-0.63325	0.108916	-5.81412	6.09539e-09	1.61195e-06	lincRNA	body size, age adjusted
RP11-632K5,3	10.7624	-0.83	0.146446	-5.66761	1.44799e-08	3.51018e-06	lincRNA	body size, age adjusted
LINC02145	25.4841	0.73221	0.13102	5.58852	2.29008e-08	5.12449e-06	lincRNA	body size, age adjusted
RP11-343N15,2	12.8359	-0.76105	0.13811	-5.51046	3.57893e-08	7.4365e-06	lincRNA	body size, age adjusted
RP11-739G5,1	608.302	0.497462	0.0912407	5.4522	4.97509e-08	9.64836e-06	lincRNA	body size, age adjusted
AC079305,11	7962.26	0.759065	0.140293	5.41056	6.28267e-08	1.14227e-05	lincRNA	body size, age adjusted
AJ003147,8	3128.41	0.702776	0.130393	5.38969	7.05805e-08	1.20776e-05	lincRNA	body size, age adjusted
RP11-546K22,1	60.3777	-0.60881	0.113201	-5.37814	7.52603e-08	1.21629e-05	lincRNA	body size, age adjusted
LINC00284	95.3928	-0.570712	0.107637	-5.30221	1.14408e-07	1.69465e-05	lincRNA	body size, age adjusted
RP11-541F9,1	23.3404	0.793688	0.149784	5.29889	1.16511e-07	1.69465e-05	lincRNA	body size, age adjusted
LINC01880	115.072	0.567539	0.107872	5.26122	1.43104e-07	1.98233e-05	lincRNA	body size, age adjusted
LINC02177	32.1639	0.621145	0.122143	5.08541	3.66833e-07	4.85054e-05	lincRNA	body size, age adjusted
LINC01205	164.925	0.626514	0.124413	5.03574	4.76001e-07	6.02038e-05	lincRNA	body size, age adjusted
RP11-108M9,3	2572.52	0.621558	0.125989	4.93343	8.07993e-07	9.79354e-05	lincRNA	body size, age adjusted
LINC01416	28.4251	-0.592227	0.121344	-4.88058	1.05776e-06	0.000123081	lincRNA	body size, age adjusted
RP11-1055B8,3	17.2011	0.700871	0.143931	4.86948	1.11892e-06	0.00012519	lincRNA	body size, age adjusted
LINC01783	2680.49	0.596714	0.122871	4.85642	1.19525e-06	0.000128777	lincRNA	body size, age adjusted
LL0XNC01-237H1,2	15.8818	0.688404	0.14603	4.71415	2.42727e-06	0.000252176	lincRNA	body size, age adjusted
CH17-437K3,1	31.0479	-0.51663	0.110475	-4.67644	2.91901e-06	0.000292807	lincRNA	body size, age adjusted
LINC00581	32.2773	-0.575369	0.124135	-4.63502	3.56895e-06	0.000346069	lincRNA	body size, age adjusted
LINC01581	117.663	-0.393856	0.0854257	-4.61051	4.01685e-06	0.000376936	lincRNA	body size, age adjusted
RP11-153K16,2	29.1052	-0.555059	0.121988	-4.55011	5.36191e-06	0.000487431	lincRNA	body size, age adjusted
RP11-263K4,5	27.3264	0.633924	0.140771	4.50323	6.69275e-06	0.000556264	lincRNA	body size, age adjusted
RP11-454P21,1	249.08	0.483142	0.107225	4.50585	6.61077e-06	0.000556264	lincRNA	body size, age adjusted
RP11-963H4,3	29.9866	-0.487644	0.108015	-4.5146	6.34355e-06	0.000556264	lincRNA	body size, age adjusted
LINC01664	8.79178	-0.539737	0.122257	-4.41476	1.01122e-05	0.000799854	lincRNA	body size, age adjusted
LINC02027	100.329	-0.528171	0.119684	-4.41305	1.01926e-05	0.000799854	lincRNA	body size, age adjusted
RP11-417L19,2	8.66573	-0.631182	0.143201	-4.40768	1.04484e-05	0.000799854	lincRNA	body size, age adjusted
RP11-149P24,1	102.379	0.414746	0.0943766	4.39458	1.10985e-05	0.000827836	lincRNA	body size, age adjusted
RP11-473M20,16	1999.51	0.52273	0.119332	4.38047	1.18423e-05	0.00086123	lincRNA	body size, age adjusted
RP11-396B14,2	19.5827	-0.53641	0.122715	-4.3712	1.23563e-05	0.000876696	lincRNA	body size, age adjusted
LINC00501	21.5142	-0.532138	0.122178	-4.35542	1.32811e-05	0.000919874	lincRNA	body size, age adjusted
RP11-147G16,1	86.4063	0.608062	0.14022	4.33649	1.44777e-05	0.000979436	lincRNA	body size, age adjusted
RP11-258F22,1	40.8693	0.663586	0.153572	4.321	1.55321e-05	0.00102688	lincRNA	body size, age adjusted
RP11-279O17,3	90.2516	-0.56234	0.130979	-4.29335	1.76e-05	0.00113774	lincRNA	body size, age adjusted
LINC01484	27.3507	-0.516355	0.121188	-4.26076	2.03729e-05	0.00128836	lincRNA	body size, age adjusted
RP11-662M24,2	86.4727	-0.424499	0.100415	-4.22745	2.36351e-05	0.00146286	lincRNA	body size, age adjusted
CTD-2185K10,1	80.0091	0.522962	0.123995	4.21762	2.46897e-05	0.0014963	lincRNA	body size, age adjusted
LINC01142	104.531	0.574467	0.137136	4.18902	2.80158e-05	0.00166323	lincRNA	body size, age adjusted
RP11-466I1,1	55.5284	-0.409784	0.0985405	-4.15854	3.20294e-05	0.00186347	lincRNA	body size, age adjusted
RP11-113K21,4	15.8961	0.581779	0.140213	4.14926	3.3355e-05	0.00186596	lincRNA	body size, age adjusted
RP11-269F21,1	24.8937	-0.591659	0.142447	-4.15354	3.27369e-05	0.00186596	lincRNA	body size, age adjusted
LINC00383	27.5775	-0.522107	0.126125	-4.13959	3.4793e-05	0.00190968	lincRNA	body size, age adjusted
LINC01579	197.746	-0.311765	0.0754786	-4.13051	3.6196e-05	0.00194989	lincRNA	body size, age adjusted
LINC00324	7000.03	0.418332	0.101775	4.11038	3.95016e-05	0.00205446	lincRNA	body size, age adjusted
LINC01030	11.5495	0.644754	0.156871	4.1101	3.95496e-05	0.00205446	lincRNA	body size, age adjusted
AC114752,3	1856.05	0.502473	0.122438	4.1039	4.06238e-05	0.00207324	lincRNA	body size, age adjusted
AC007179,1	25.0407	-0.607909	0.14948	-4.06682	4.76594e-05	0.00236547	lincRNA	body size, age adjusted
RP1-111D6,4	10.9212	-0.577468	0.142049	-4.06527	4.79763e-05	0.00236547	lincRNA	body size, age adjusted
MIR2052HG	101.866	-0.347189	0.0857198	-4.05028	5.11559e-05	0.00248021	lincRNA	body size, age adjusted
AC004702,2	144.63	-0.324308	0.080447	-4.03132	5.54642e-05	0.00264501	lincRNA	body size, age adjusted
RP11-473O4,3	15.9943	0.610133	0.151881	4.01718	5.88983e-05	0.00276347	lincRNA	body size, age adjusted
RP11-321C24,1	307.346	0.371547	0.0928295	4.00247	6.2684e-05	0.00289441	lincRNA	body size, age adjusted
RP11-124B13,1	307.793	-0.385703	0.0982161	-3.92709	8.59813e-05	0.00390812	lincRNA	body size, age adjusted
LINC01580	125.413	-0.310663	0.0795507	-3.90522	9.4139e-05	0.00421308	lincRNA	body size, age adjusted
LINC02137	30.7946	-0.425379	0.111076	-3.82961	0.000128349	0.00564933	lincRNA	body size, age adjusted
RP11-169E6,4	23.6171	-0.396929	0.103739	-3.82624	0.000130115	0.00564933	lincRNA	body size, age adjusted
CTD-2005H7,2	21.4418	0.470479	0.123241	3.81756	0.000134779	0.005738	lincRNA	body size, age adjusted
LINC00240	29.5421	-0.378752	0.0992759	-3.81515	0.000136103	0.005738	lincRNA	body size, age adjusted
RP11-520D19,2	24.8559	-0.477224	0.125534	-3.80155	0.000143796	0.00597576	lincRNA	body size, age adjusted
RP5-944M2,2	10.9106	-0.557229	0.147121	-3.78755	0.000152142	0.0061584	lincRNA	body size, age adjusted
SEMA6A-AS2	23.5207	-0.569035	0.150257	-3.78708	0.000152425	0.0061584	lincRNA	body size, age adjusted
AC007204,2	641.01	0.388925	0.102849	3.7815	0.000155885	0.00621191	lincRNA	body size, age adjusted
AF146191,4	250.666	-0.32297	0.0855405	-3.77564	0.000159596	0.00627384	lincRNA	body size, age adjusted
RP11-473A10,2	21.0108	-0.462885	0.124113	-3.72956	0.000191817	0.00743995	lincRNA	body size, age adjusted
RP11-405K6,1	11.2595	0.497049	0.133495	3.72334	0.000196606	0.00752534	lincRNA	body size, age adjusted
AC018832,1	523.332	0.407139	0.109669	3.71245	0.00020526	0.00775456	lincRNA	body size, age adjusted
CTD-2506J14,1	67.4514	-0.305901	0.0825314	-3.70648	0.00021016	0.00783789	lincRNA	body size, age adjusted
LINC00645	14.6368	-0.473471	0.129211	-3.66433	0.000247988	0.00913161	lincRNA	body size, age adjusted
RP11-768F21,1	264.763	-0.252401	0.0690946	-3.65298	0.000259218	0.00942583	lincRNA	body size, age adjusted
CTB-76P12,1	43.7249	0.537603	0.147299	3.64973	0.000262516	0.0094279	lincRNA	body size, age adjusted
RP11-11N9,4	239.68	0.504204	0.140745	3.58241	0.000340442	0.0120774	lincRNA	body size, age adjusted
RP11-436D23,1	1603.06	0.19933	0.0558131	3.57138	0.000355102	0.0122975	lincRNA	body size, age adjusted
TSIX	21.653	-0.457828	0.128171	-3.57202	0.000354244	0.0122975	lincRNA	body size, age adjusted
RP11-480D4,1	111.327	-0.301352	0.0844584	-3.56805	0.000359649	0.0123085	lincRNA	body size, age adjusted
RP11-393J16,4	12.3777	-0.443025	0.124473	-3.5592	0.000371979	0.0125824	lincRNA	body size, age adjusted
SCHLAP1	129.867	-0.331287	0.093939	-3.52662	0.000420894	0.0140733	lincRNA	body size, age adjusted
CASC21	91.1272	-0.373492	0.106003	-3.52339	0.000426059	0.0140842	lincRNA	body size, age adjusted
HRAT17	17.4665	0.466273	0.13365	3.48875	0.000485278	0.0158615	lincRNA	body size, age adjusted
RP11-142G1,3	8.30595	0.459547	0.132313	3.47319	0.000514303	0.0166234	lincRNA	body size, age adjusted
LINC02085	66.5724	-0.295847	0.0867594	-3.40997	0.000649691	0.0205559	lincRNA	body size, age adjusted
RP11-480D4,2	81.6512	-0.310808	0.0912103	-3.4076	0.000655378	0.0205559	lincRNA	body size, age adjusted
RP11-545D19,1	107.353	-0.299432	0.0879666	-3.40393	0.000664234	0.0205559	lincRNA	body size, age adjusted
RP11-711K1,8	16.8136	-0.395412	0.116086	-3.40618	0.000658777	0.0205559	lincRNA	body size, age adjusted
RP11-321G12,1	27.0475	0.349112	0.10282	3.39536	0.000685379	0.020987	lincRNA	body size, age adjusted
RP11-439C8,1	42.9106	0.435834	0.128552	3.39034	0.000698048	0.0211523	lincRNA	body size, age adjusted
C22orf34	330.607	0.317905	0.093962	3.38333	0.000716118	0.0214762	lincRNA	body size, age adjusted
RP4-568F9,6	57.3556	-0.407245	0.120512	-3.37929	0.000726721	0.0215718	lincRNA	body size, age adjusted
RP11-174M13,2	7.76511	-0.44763	0.132623	-3.37521	0.000737589	0.0216732	lincRNA	body size, age adjusted
LINC00636	46.1215	0.395664	0.117677	3.36229	0.000772977	0.0218342	lincRNA	body size, age adjusted
RP11-255M2,3	219.49	-0.254239	0.0756155	-3.36225	0.00077309	0.0218342	lincRNA	body size, age adjusted
RP11-363G15,2	51.6759	-0.294942	0.0876371	-3.3655	0.000764054	0.0218342	lincRNA	body size, age adjusted
RP11-501E14,1	36.1509	-0.474561	0.141114	-3.36297	0.000771096	0.0218342	lincRNA	body size, age adjusted
PCAT19	67.0193	0.396185	0.117949	3.35895	0.000782385	0.0218842	lincRNA	body size, age adjusted
CTC-523E23,5	14.6354	-0.422877	0.126307	-3.34801	0.000813953	0.021924	lincRNA	body size, age adjusted
CTD-2532K18,1	62.7964	-0.290882	0.0868271	-3.35013	0.000807724	0.021924	lincRNA	body size, age adjusted
RP11-298H24,1	13.5929	-0.47647	0.142303	-3.34828	0.000813159	0.021924	lincRNA	body size, age adjusted
RP11-35J1,1	21.0411	0.376116	0.112135	3.35415	0.000796103	0.021924	lincRNA	body size, age adjusted
RP11-281A20,2	51.5891	0.273552	0.081962	3.33754	0.000845224	0.0223523	lincRNA	body size, age adjusted
RP11-84A19,2	9.77884	-0.4256	0.127517	-3.3376	0.000845059	0.0223523	lincRNA	body size, age adjusted
RP11-434D9,2	102.129	-0.358949	0.108012	-3.32323	0.000889815	0.023144	lincRNA	body size, age adjusted
RP13-539F13,3	15.0937	-0.367856	0.110705	-3.32284	0.000891072	0.023144	lincRNA	body size, age adjusted
LINC00668	9.44373	-0.482758	0.146439	-3.29664	0.000978499	0.0251899	lincRNA	body size, age adjusted
AC005498,3	44.316	0.403177	0.122973	3.2786	0.00104325	0.0265657	lincRNA	body size, age adjusted
RP11-760D2,11	13.3012	-0.425291	0.129792	-3.27672	0.00105021	0.0265657	lincRNA	body size, age adjusted
AP000797,3	161.329	0.310767	0.0951354	3.26658	0.00108856	0.0272984	lincRNA	body size, age adjusted
RP11-615J4,3	24.8624	-0.38525	0.118145	-3.26083	0.00111085	0.0274408	lincRNA	body size, age adjusted
XXbac-BPG308K3,5	1369.9	0.43542	0.133554	3.26026	0.0011131	0.0274408	lincRNA	body size, age adjusted
LINC01312	7.47509	0.449717	0.138263	3.25262	0.00114346	0.0277194	lincRNA	body size, age adjusted
RP1-35C21,2	158.567	-0.308138	0.0947211	-3.25311	0.00114148	0.0277194	lincRNA	body size, age adjusted
RP11-44H4,1	6.56137	-0.432173	0.133245	-3.24344	0.00118097	0.0283921	lincRNA	body size, age adjusted
LINC01179	39.6984	-0.380178	0.117864	-3.22557	0.00125721	0.029793	lincRNA	body size, age adjusted
LINC01482	81.5518	-0.247415	0.0767177	-3.225	0.00125972	0.029793	lincRNA	body size, age adjusted
LINC01340	191.393	0.312729	0.0974176	3.21019	0.00132645	0.0311182	lincRNA	body size, age adjusted
RP11-122G18,10	1.63993e+06	0.511581	0.15948	3.20781	0.00133751	0.0311266	lincRNA	body size, age adjusted
RP11-534L6,2	13.9613	0.481408	0.150255	3.20394	0.0013556	0.0312971	lincRNA	body size, age adjusted
LINC00474	114.679	0.321897	0.100939	3.18902	0.00142756	0.0326989	lincRNA	body size, age adjusted
RP11-531H8,1	20.6485	-0.318222	0.100059	-3.18034	0.00147102	0.0333348	lincRNA	body size, age adjusted
TRBV11-2	38.8977	0.462312	0.14543	3.17892	0.00147823	0.0333348	lincRNA	body size, age adjusted
NORAD	26.4433	0.391566	0.124328	3.14945	0.00163575	0.0366032	lincRNA	body size, age adjusted
LINC02199	16.6103	-0.364982	0.116212	-3.14065	0.00168575	0.0368711	lincRNA	body size, age adjusted
RP11-340A13,2	17.9655	-0.351464	0.111804	-3.14359	0.00166891	0.0368711	lincRNA	body size, age adjusted
RP1-56K13,5	11.7213	0.371608	0.118256	3.14241	0.00167564	0.0368711	lincRNA	body size, age adjusted
MIR3142HG	4834.58	0.409696	0.130711	3.13437	0.00172223	0.0373878	lincRNA	body size, age adjusted
LINC01141	54.6365	-0.256664	0.0825518	-3.10912	0.00187643	0.0404336	lincRNA	body size, age adjusted
LINC02215	12.7832	-0.387403	0.124849	-3.10298	0.00191585	0.0408402	lincRNA	body size, age adjusted
RP11-236L14,1	6.44189	-0.426428	0.137477	-3.10182	0.00192338	0.0408402	lincRNA	body size, age adjusted
LINC00862	102.335	-0.24149	0.0783511	-3.08216	0.00205508	0.0430088	lincRNA	body size, age adjusted
RP11-4B14,3	59.8989	-0.252782	0.0819934	-3.08295	0.00204958	0.0430088	lincRNA	body size, age adjusted
RP11-439A17,4	85.5637	-0.455934	0.14818	-3.0769	0.00209167	0.0434618	lincRNA	body size, age adjusted
RP11-103J17,1	32.6742	-0.412118	0.135312	-3.04569	0.00232148	0.0475576	lincRNA	body size, age adjusted
RP11-473O4,4	7.07247	-0.414477	0.136046	-3.0466	0.00231444	0.0475576	lincRNA	body size, age adjusted
RP11-114G22,1	416.179	-0.197648	0.0651691	-3.03284	0.00242265	0.0489408	lincRNA	body size, age adjusted
RP11-21B23,3	70.04	-0.234683	0.0773485	-3.0341	0.00241258	0.0489408	lincRNA	body size, age adjusted
LINC01193	54.2489	-0.282027	0.0931542	-3.02752	0.00246568	0.0494665	lincRNA	body size, age adjusted
RP11-805F19,2	35.9038	-0.300845	0.0995086	-3.02331	0.00250026	0.0498167	lincRNA	body size, age adjusted
hsa-miR-9-5p	30.8541	-0.632511	0.151842	-4.16559	3.10543e-05	0.0117385	miRb	body size, age adjusted
ZNF234	113.834	-2.32346	0.144412	-16.0891	3.04421e-58	4.44059e-54	pcRNA	body size, age adjusted
SLC7A8	1398.37	2.02157	0.144296	14.0099	1.35575e-44	9.88813e-41	pcRNA	body size, age adjusted
RBM6	612.364	-1.77377	0.128161	-13.8402	1.45808e-43	7.08967e-40	pcRNA	body size, age adjusted
CHRM2	265.509	-1.58866	0.128058	-12.4057	2.43264e-35	8.87124e-32	pcRNA	body size, age adjusted
PRSS36	29.9251	-1.75997	0.144082	-12.2151	2.58337e-34	7.53672e-31	pcRNA	body size, age adjusted
FBXW10	67.8615	-1.57657	0.130056	-12.1222	8.05532e-34	1.95838e-30	pcRNA	body size, age adjusted
RP11-371E8,4	49.4302	-1.50555	0.13316	-11.3063	1.22129e-29	2.54499e-26	pcRNA	body size, age adjusted
DEFB119	51.4691	1.5719	0.144327	10.8913	1.26869e-27	2.3133e-24	pcRNA	body size, age adjusted
USP2	44.9202	-1.46087	0.135629	-10.7711	4.71374e-27	7.63993e-24	pcRNA	body size, age adjusted
SGO1	86.2875	-1.49217	0.143624	-10.3894	2.77133e-25	4.04254e-22	pcRNA	body size, age adjusted
C16orf95	624.108	1.28144	0.127062	10.0851	6.42721e-24	8.52307e-21	pcRNA	body size, age adjusted
PPP1CB	134.503	1.32311	0.131357	10.0726	7.30347e-24	8.87798e-21	pcRNA	body size, age adjusted
RGN	33.4367	-1.39464	0.139256	-10.015	1.31013e-23	1.47007e-20	pcRNA	body size, age adjusted
SPDYA	140.941	1.28332	0.1322	9.70742	2.80339e-22	2.92093e-19	pcRNA	body size, age adjusted
SCTR	126.358	1.17393	0.127904	9.17821	4.38313e-20	4.26244e-17	pcRNA	body size, age adjusted
WDR59	178.293	-0.978969	0.107499	-9.10676	8.48758e-20	7.73802e-17	pcRNA	body size, age adjusted
MYOM2	195.504	1.12849	0.127196	8.872	7.1843e-19	6.16455e-16	pcRNA	body size, age adjusted
CDK2AP1	29.8962	1.2562	0.143429	8.75831	1.98194e-18	1.60614e-15	pcRNA	body size, age adjusted
SHISA9	403.006	-0.887319	0.101912	-8.70673	3.1278e-18	2.40132e-15	pcRNA	body size, age adjusted
BECN1	30.5196	-1.1092	0.128262	-8.64794	5.24396e-18	3.82469e-15	pcRNA	body size, age adjusted
TMEM56	158.775	1.1336	0.131207	8.63977	5.63281e-18	3.91266e-15	pcRNA	body size, age adjusted
ZNF526	37.9104	1.23014	0.143292	8.58482	9.09756e-18	6.0321e-15	pcRNA	body size, age adjusted
ZNF625-ZNF20	63.354	1.14876	0.135683	8.46651	2.5286e-17	1.60368e-14	pcRNA	body size, age adjusted
ANKRD60	28.6512	1.17483	0.144011	8.15793	3.40819e-16	2.07147e-13	pcRNA	body size, age adjusted
TRIP6	33.1125	-1.13612	0.139577	-8.1397	3.96246e-16	2.31202e-13	pcRNA	body size, age adjusted
ARHGEF10	155.612	-0.865885	0.108132	-8.00768	1.16896e-15	6.55829e-13	pcRNA	body size, age adjusted
MAGEL2	35.6223	-1.08255	0.136274	-7.94391	1.95913e-15	1.05844e-12	pcRNA	body size, age adjusted
OSMR	103.848	0.995093	0.125391	7.93589	2.08986e-15	1.08874e-12	pcRNA	body size, age adjusted
CCP110	64.9615	0.948752	0.120717	7.85929	3.86329e-15	1.94324e-12	pcRNA	body size, age adjusted
CXXC5	194.914	-1.00977	0.13075	-7.72292	1.13692e-14	5.52806e-12	pcRNA	body size, age adjusted
HAGH	58.7923	-0.901563	0.118065	-7.63615	2.23811e-14	1.05314e-11	pcRNA	body size, age adjusted
TMEM56-RWDD3	203.381	0.930702	0.122575	7.59289	3.12845e-14	1.42609e-11	pcRNA	body size, age adjusted
ADAMTSL1	1117.05	-0.87793	0.118178	-7.42888	1.09521e-13	4.84118e-11	pcRNA	body size, age adjusted
SDC4	64.3212	0.98421	0.133094	7.39486	1.41554e-13	6.07307e-11	pcRNA	body size, age adjusted
AGAP5	30.6961	-0.928198	0.127398	-7.2858	3.19773e-13	1.33272e-10	pcRNA	body size, age adjusted
SPOP	156.587	0.852044	0.117229	7.26822	3.64246e-13	1.4759e-10	pcRNA	body size, age adjusted
KREMEN1	107.077	0.805544	0.111867	7.20089	5.98222e-13	2.35845e-10	pcRNA	body size, age adjusted
LRAT	107.69	-0.871463	0.122475	-7.11544	1.11556e-12	4.28229e-10	pcRNA	body size, age adjusted
ARHGEF37	123.801	-0.880454	0.125558	-7.01233	2.34386e-12	8.56276e-10	pcRNA	body size, age adjusted
CACNA1G	109.347	-0.843509	0.120294	-7.01208	2.34805e-12	8.56276e-10	pcRNA	body size, age adjusted
PRKCA	1341.19	0.735742	0.105605	6.96691	3.23976e-12	1.15264e-09	pcRNA	body size, age adjusted
TP53BP1	206.747	-0.780204	0.112777	-6.91809	4.57766e-12	1.58986e-09	pcRNA	body size, age adjusted
NME1-NME2	40.6754	0.91706	0.133037	6.89325	5.45302e-12	1.81516e-09	pcRNA	body size, age adjusted
SLC30A9	101.279	-0.788724	0.114429	-6.89268	5.47521e-12	1.81516e-09	pcRNA	body size, age adjusted
IL20RA	36.5985	0.950178	0.138086	6.88105	5.94128e-12	1.9259e-09	pcRNA	body size, age adjusted
SUV39H2	29.5891	0.898294	0.131305	6.84129	7.84854e-12	2.48884e-09	pcRNA	body size, age adjusted
ADGRG4	93.0738	0.806418	0.118553	6.8022	1.03036e-11	3.14966e-09	pcRNA	body size, age adjusted
PLA2R1	171.155	0.786981	0.115709	6.80135	1.03643e-11	3.14966e-09	pcRNA	body size, age adjusted
CCDC65	32.4881	0.820699	0.120858	6.79064	1.11641e-11	3.27228e-09	pcRNA	body size, age adjusted
SMARCD3	47.8254	0.880971	0.129746	6.78996	1.12164e-11	3.27228e-09	pcRNA	body size, age adjusted
KCNG1	25.2849	0.932739	0.137633	6.777	1.22694e-11	3.50929e-09	pcRNA	body size, age adjusted
PLAG1	40.8864	-0.778926	0.115449	-6.74691	1.51024e-11	4.23652e-09	pcRNA	body size, age adjusted
ZNF112	46.7139	0.799112	0.120257	6.64503	3.03145e-11	8.34335e-09	pcRNA	body size, age adjusted
C5orf58	58.8977	-0.886622	0.133993	-6.61693	3.66725e-11	9.90632e-09	pcRNA	body size, age adjusted
NEXN	62.2433	-0.73951	0.11219	-6.59157	4.35205e-11	1.15424e-08	pcRNA	body size, age adjusted
SPTLC1	77.7074	-0.695209	0.105586	-6.58428	4.571e-11	1.19066e-08	pcRNA	body size, age adjusted
FOXO6	12.8552	-0.862259	0.131559	-6.55416	5.59564e-11	1.43199e-08	pcRNA	body size, age adjusted
CD2BP2	28.4449	0.813211	0.124522	6.53064	6.54894e-11	1.64706e-08	pcRNA	body size, age adjusted
GTF2H1	45.3411	0.806236	0.124244	6.48914	8.63284e-11	2.09879e-08	pcRNA	body size, age adjusted
2011-03-01	2240	0.828304	0.127622	6.49029	8.56725e-11	2.09879e-08	pcRNA	body size, age adjusted
GNAO1	164.574	-0.649532	0.100394	-6.46985	9.80972e-11	2.34581e-08	pcRNA	body size, age adjusted
KIAA1107	20.3643	-0.90122	0.139929	-6.44055	1.19045e-10	2.80083e-08	pcRNA	body size, age adjusted
RBM18	59.4638	0.839979	0.130722	6.42567	1.31287e-10	3.03981e-08	pcRNA	body size, age adjusted
MAMLD1	212.345	-0.638355	0.0997714	-6.39818	1.57242e-10	3.5839e-08	pcRNA	body size, age adjusted
KIF3B	133.659	0.83084	0.130284	6.37713	1.80433e-10	4.0492e-08	pcRNA	body size, age adjusted
RP11-397G17,1	66.4073	0.741879	0.116476	6.36937	1.89804e-10	4.19495e-08	pcRNA	body size, age adjusted
LARS2	152.546	0.67587	0.106229	6.3624	1.98621e-10	4.32431e-08	pcRNA	body size, age adjusted
EXT2	158.537	0.776674	0.122195	6.35603	2.07032e-10	4.44113e-08	pcRNA	body size, age adjusted
GRB14	177.758	-0.717075	0.112869	-6.35316	2.10936e-10	4.4593e-08	pcRNA	body size, age adjusted
HIST2H2AC	33.1946	-0.82706	0.13073	-6.32646	2.50855e-10	5.15384e-08	pcRNA	body size, age adjusted
KBTBD11-OT1	274.037	-0.565909	0.0894417	-6.32713	2.49761e-10	5.15384e-08	pcRNA	body size, age adjusted
PPM1D	98.7514	-0.711505	0.112612	-6.3182	2.64626e-10	5.36126e-08	pcRNA	body size, age adjusted
SCARB1	165.093	-0.722171	0.114714	-6.29538	3.06643e-10	6.12741e-08	pcRNA	body size, age adjusted
CAB39	88.5169	0.720723	0.114538	6.29246	3.12484e-10	6.15973e-08	pcRNA	body size, age adjusted
ONECUT2	48.3919	0.717884	0.11414	6.28948	3.18535e-10	6.19529e-08	pcRNA	body size, age adjusted
KCNQ5	2234.41	0.682659	0.108987	6.26366	3.76034e-10	7.21737e-08	pcRNA	body size, age adjusted
ATAD1	49.0487	0.752058	0.120217	6.25585	3.95367e-10	7.48989e-08	pcRNA	body size, age adjusted
CTB-50L17,10	49.8521	-0.672147	0.10755	-6.2496	4.11492e-10	7.69543e-08	pcRNA	body size, age adjusted
OTOP1	77.8203	-0.667657	0.108079	-6.17747	6.51388e-10	1.20276e-07	pcRNA	body size, age adjusted
ABHD12B	49.2497	-0.708911	0.114819	-6.17419	6.65045e-10	1.21263e-07	pcRNA	body size, age adjusted
BCL7B	31.959	-0.75811	0.123119	-6.15754	7.38818e-10	1.33051e-07	pcRNA	body size, age adjusted
SLX4IP	182.749	-0.453062	0.0736699	-6.1499	7.7534e-10	1.37925e-07	pcRNA	body size, age adjusted
SPPL3	287.577	0.611053	0.0999904	6.11112	9.89351e-10	1.73875e-07	pcRNA	body size, age adjusted
MPP1	82.1175	0.66319	0.108986	6.0851	1.16421e-09	2.0217e-07	pcRNA	body size, age adjusted
IQCJ	538.23	0.666115	0.109579	6.07883	1.2106e-09	2.07333e-07	pcRNA	body size, age adjusted
MRPL39	25.5004	0.695649	0.114467	6.07728	1.22237e-09	2.07333e-07	pcRNA	body size, age adjusted
RNF169	236.181	0.809324	0.133615	6.05713	1.3857e-09	2.32335e-07	pcRNA	body size, age adjusted
B2M	225.428	0.782409	0.12981	6.02735	1.6667e-09	2.76275e-07	pcRNA	body size, age adjusted
TRPM2	84.5846	-0.580531	0.0973512	-5.96327	2.47243e-09	4.05229e-07	pcRNA	body size, age adjusted
FN3K	14.7937	0.800403	0.134735	5.94059	2.83996e-09	4.60295e-07	pcRNA	body size, age adjusted
SLC25A40	22.6401	0.776793	0.131008	5.92934	3.04154e-09	4.87549e-07	pcRNA	body size, age adjusted
CROCC	851649	0.773445	0.130973	5.90539	3.51812e-09	5.51815e-07	pcRNA	body size, age adjusted
PARD3B	15910.4	0.748406	0.126705	5.90666	3.49114e-09	5.51815e-07	pcRNA	body size, age adjusted
RP11-507M3,1	481.372	0.724755	0.12303	5.89087	3.84175e-09	5.96166e-07	pcRNA	body size, age adjusted
GRID2	4390.11	0.66278	0.113427	5.84324	5.11959e-09	7.86099e-07	pcRNA	body size, age adjusted
LGR6	125.968	0.653868	0.112118	5.83196	5.47806e-09	8.32379e-07	pcRNA	body size, age adjusted
STAT5A	41.3031	-0.652566	0.112376	-5.80698	6.36092e-09	9.46803e-07	pcRNA	body size, age adjusted
ZNF816-ZNF321P	35.4231	-0.571341	0.0983856	-5.80716	6.35416e-09	9.46803e-07	pcRNA	body size, age adjusted
C12orf43	9.7167	-0.773794	0.134544	-5.75122	8.86034e-09	1.30551e-06	pcRNA	body size, age adjusted
SPATA12	13.7858	-0.774549	0.136206	-5.68659	1.29599e-08	1.89046e-06	pcRNA	body size, age adjusted
ADCY7	89.4251	-0.622227	0.109888	-5.66235	1.49312e-08	2.15645e-06	pcRNA	body size, age adjusted
RGS12	162.487	-0.54683	0.0967568	-5.6516	1.58963e-08	2.27333e-06	pcRNA	body size, age adjusted
HSD17B4	754.956	0.625258	0.111252	5.62018	1.90761e-08	2.70158e-06	pcRNA	body size, age adjusted
CTC-512J12,6	60.6474	0.641676	0.114579	5.60029	2.13987e-08	2.97279e-06	pcRNA	body size, age adjusted
ZNF429	111.858	-0.571452	0.102016	-5.60159	2.124e-08	2.97279e-06	pcRNA	body size, age adjusted
PRKAB2	11.9939	0.780936	0.139555	5.59588	2.19502e-08	3.02063e-06	pcRNA	body size, age adjusted
NARF	59.8399	0.609203	0.109106	5.5836	2.35593e-08	3.21177e-06	pcRNA	body size, age adjusted
CLGN	81.5816	0.708064	0.127005	5.57508	2.47415e-08	3.3417e-06	pcRNA	body size, age adjusted
ATP5J2	23.8769	0.773284	0.138766	5.57256	2.51024e-08	3.35935e-06	pcRNA	body size, age adjusted
EGLN1	59.4039	-0.614362	0.110346	-5.56758	2.58308e-08	3.4254e-06	pcRNA	body size, age adjusted
IPO13	22.586	0.75702	0.136013	5.56578	2.60982e-08	3.42967e-06	pcRNA	body size, age adjusted
NAV3	460.444	-0.376061	0.0676418	-5.5596	2.70398e-08	3.52169e-06	pcRNA	body size, age adjusted
DAZ3	97.3054	-0.71451	0.128943	-5.5413	3.0023e-08	3.87563e-06	pcRNA	body size, age adjusted
GNPNAT1	8.71338	-0.725064	0.13162	-5.50875	3.61391e-08	4.62423e-06	pcRNA	body size, age adjusted
ERO1B	36.1341	-0.581692	0.105777	-5.49923	3.81452e-08	4.83847e-06	pcRNA	body size, age adjusted
ZNF711	17.8878	-0.725096	0.132195	-5.48503	4.13403e-08	5.19854e-06	pcRNA	body size, age adjusted
SHF	53359.6	0.654215	0.119478	5.47559	4.36051e-08	5.43647e-06	pcRNA	body size, age adjusted
ZNF677	16.8716	-0.723571	0.132255	-5.47105	4.47382e-08	5.53048e-06	pcRNA	body size, age adjusted
CNGA1	166.82	-0.758477	0.138878	-5.46145	4.72256e-08	5.74067e-06	pcRNA	body size, age adjusted
MSL2	74.457	-0.572646	0.104849	-5.46163	4.7178e-08	5.74067e-06	pcRNA	body size, age adjusted
BOK	574.498	-0.782244	0.143589	-5.4478	5.09968e-08	6.09746e-06	pcRNA	body size, age adjusted
TRMT12	8.60694	-0.765847	0.140563	-5.44843	5.08156e-08	6.09746e-06	pcRNA	body size, age adjusted
DEF8	32.0615	0.680593	0.125091	5.44076	5.30526e-08	6.2917e-06	pcRNA	body size, age adjusted
TAS1R2	18.676	-0.734273	0.135159	-5.43267	5.55174e-08	6.53091e-06	pcRNA	body size, age adjusted
RP11-65B7,2	100.005	-0.531146	0.097923	-5.42412	5.82394e-08	6.7963e-06	pcRNA	body size, age adjusted
PLPP7	24.0489	-0.721072	0.133014	-5.42101	5.92625e-08	6.86081e-06	pcRNA	body size, age adjusted
SPESP1	79.669	-0.542596	0.100728	-5.38672	7.17544e-08	8.24158e-06	pcRNA	body size, age adjusted
LAT	8.67028	0.754873	0.140383	5.37723	7.56395e-08	8.61995e-06	pcRNA	body size, age adjusted
RASL10A	10.6107	-0.750522	0.139745	-5.37067	7.84436e-08	8.87021e-06	pcRNA	body size, age adjusted
RGCC	11.1575	-0.725403	0.135745	-5.34386	9.09887e-08	1.02096e-05	pcRNA	body size, age adjusted
ANGPTL2	15.9344	-0.686544	0.130038	-5.27957	1.29487e-07	1.43892e-05	pcRNA	body size, age adjusted
TUBGCP2	61.3577	-0.635669	0.120425	-5.27855	1.3021e-07	1.43892e-05	pcRNA	body size, age adjusted
ICA1L	213.645	-0.467675	0.0889666	-5.25675	1.46623e-07	1.60811e-05	pcRNA	body size, age adjusted
GABRG3	455.816	-0.375384	0.0714392	-5.25459	1.48356e-07	1.61498e-05	pcRNA	body size, age adjusted
SNRK	87.6296	-0.49079	0.0934928	-5.2495	1.52515e-07	1.64795e-05	pcRNA	body size, age adjusted
NCOA3	159.264	-0.464275	0.0887305	-5.23242	1.67306e-07	1.79448e-05	pcRNA	body size, age adjusted
BTBD8	67.4227	-0.51487	0.0986776	-5.21769	1.81165e-07	1.92895e-05	pcRNA	body size, age adjusted
PDCD1LG2	22.9281	-0.595635	0.114588	-5.19805	2.01392e-07	2.11346e-05	pcRNA	body size, age adjusted
TM2D3	395.645	-0.741851	0.142685	-5.19922	2.00125e-07	2.11346e-05	pcRNA	body size, age adjusted
ZNF684	65.38	0.614388	0.118432	5.18767	2.1294e-07	2.21868e-05	pcRNA	body size, age adjusted
PLXDC1	1000.42	0.64599	0.124726	5.17927	2.2276e-07	2.28831e-05	pcRNA	body size, age adjusted
SPATA13	287.588	0.470444	0.0908174	5.18011	2.21755e-07	2.28831e-05	pcRNA	body size, age adjusted
SWT1	297.985	0.637477	0.123267	5.17152	2.32195e-07	2.36855e-05	pcRNA	body size, age adjusted
FCF1	47.4551	0.664608	0.128702	5.16393	2.4182e-07	2.4496e-05	pcRNA	body size, age adjusted
LINC00371	74.0365	-0.405608	0.0786548	-5.15682	2.51183e-07	2.5269e-05	pcRNA	body size, age adjusted
C19orf25	32.5814	-0.640791	0.124418	-5.15031	2.60054e-07	2.59823e-05	pcRNA	body size, age adjusted
ANKRD40	13.9487	-0.678211	0.131908	-5.14153	2.72516e-07	2.68664e-05	pcRNA	body size, age adjusted
DAZ2	214.723	0.697832	0.135739	5.14097	2.73325e-07	2.68664e-05	pcRNA	body size, age adjusted
PDZK1IP1	32.926	0.625732	0.121733	5.14021	2.74428e-07	2.68664e-05	pcRNA	body size, age adjusted
RP11-307N16,6	300.721	0.457874	0.0891592	5.13546	2.81447e-07	2.73698e-05	pcRNA	body size, age adjusted
ZNF613	29.874	-0.67599	0.132284	-5.11015	3.21908e-07	3.10971e-05	pcRNA	body size, age adjusted
SSC5D	125.9	0.551438	0.108068	5.10271	3.34825e-07	3.21322e-05	pcRNA	body size, age adjusted
STAT5B	159.474	0.549479	0.107727	5.10068	3.38443e-07	3.22671e-05	pcRNA	body size, age adjusted
RGL3	60.3149	-0.477517	0.0942324	-5.06744	4.03206e-07	3.8192e-05	pcRNA	body size, age adjusted
OTOF	64.2142	-0.562379	0.111662	-5.03646	4.74217e-07	4.46284e-05	pcRNA	body size, age adjusted
IL17RB	9.46404	-0.652622	0.130368	-5.00601	5.55691e-07	5.19607e-05	pcRNA	body size, age adjusted
CATSPER2	107.667	0.574457	0.114954	4.99728	5.81453e-07	5.36814e-05	pcRNA	body size, age adjusted
PADI2	96.3883	0.493704	0.0987843	4.9978	5.79876e-07	5.36814e-05	pcRNA	body size, age adjusted
MAG	11.7032	-0.562189	0.112848	-4.98183	6.29859e-07	5.76075e-05	pcRNA	body size, age adjusted
RELB	81.437	-0.468828	0.0941193	-4.98121	6.31877e-07	5.76075e-05	pcRNA	body size, age adjusted
DYNC1H1	69.6047	-0.526733	0.105895	-4.97412	6.55451e-07	5.93855e-05	pcRNA	body size, age adjusted
KLHL32	201.884	0.489163	0.0988062	4.95073	7.39367e-07	6.64644e-05	pcRNA	body size, age adjusted
RNF17	97.7232	0.507873	0.102604	4.94985	7.42695e-07	6.64644e-05	pcRNA	body size, age adjusted
FFAR2	15.4107	0.609943	0.123574	4.93587	7.97959e-07	7.09746e-05	pcRNA	body size, age adjusted
THAP8	929.5	0.648496	0.131851	4.91842	8.72471e-07	7.71317e-05	pcRNA	body size, age adjusted
PLAA	33.0655	-0.539692	0.109789	-4.91572	8.84549e-07	7.77284e-05	pcRNA	body size, age adjusted
TTC37	42.3001	-0.449099	0.0914072	-4.91316	8.96182e-07	7.82791e-05	pcRNA	body size, age adjusted
C16orf46	23.9037	-0.570351	0.117616	-4.84927	1.23916e-06	0.000107593	pcRNA	body size, age adjusted
RBPJ	455.866	-0.462898	0.0955449	-4.84482	1.26727e-06	0.000109383	pcRNA	body size, age adjusted
PLA2G7	17.9748	-0.580242	0.119955	-4.83719	1.3169e-06	0.000112998	pcRNA	body size, age adjusted
AHSA1	13.0708	0.625503	0.130078	4.80867	1.51934e-06	0.000128853	pcRNA	body size, age adjusted
PIGS	16.3738	-0.578593	0.12032	-4.80877	1.51864e-06	0.000128853	pcRNA	body size, age adjusted
JADE2	53.5091	-0.451136	0.0944514	-4.77639	1.78474e-06	0.000150486	pcRNA	body size, age adjusted
PF4	67.937	0.633458	0.132989	4.76325	1.90501e-06	0.000159703	pcRNA	body size, age adjusted
HEMGN	16.0334	0.599947	0.126124	4.75679	1.96694e-06	0.000163953	pcRNA	body size, age adjusted
HSBP1	21.9335	-0.558902	0.117713	-4.74801	2.05427e-06	0.000170259	pcRNA	body size, age adjusted
DCT	25.8162	-0.577677	0.121985	-4.73562	2.18384e-06	0.000178287	pcRNA	body size, age adjusted
SIGLEC1	12.8677	-0.618378	0.13059	-4.73525	2.1878e-06	0.000178287	pcRNA	body size, age adjusted
SPATS2L	426.312	0.445629	0.0940652	4.73745	2.16422e-06	0.000178287	pcRNA	body size, age adjusted
UPF3B	43.6967	-0.51889	0.109666	-4.73155	2.22808e-06	0.000180561	pcRNA	body size, age adjusted
NOM1	58.981	0.636368	0.134583	4.72844	2.26257e-06	0.000181341	pcRNA	body size, age adjusted
SKOR2	20.3062	0.596031	0.126044	4.72875	2.25908e-06	0.000181341	pcRNA	body size, age adjusted
COL8A1	159.767	-0.560927	0.118774	-4.72262	2.32822e-06	0.000184926	pcRNA	body size, age adjusted
MELK	116.046	-0.36268	0.0768026	-4.72224	2.33265e-06	0.000184926	pcRNA	body size, age adjusted
BRINP1	174.578	-0.364021	0.0773081	-4.70871	2.49289e-06	0.000196561	pcRNA	body size, age adjusted
ADAMTS6	353.809	-0.379788	0.0807337	-4.70421	2.54855e-06	0.000199613	pcRNA	body size, age adjusted
[truncated: 4,140 more rows]
